# Supplementary material for: Inferring the perturbed microRNA regulatory networks from gene expression data using a network propagation based method
Source: BMC Bioinformatics. 2014 Jul 29;15(1):255. doi: 10.1186/1471-2105-15-255 (PMC4124158; doi:10.1186/1471-2105-15-255)
Supplement: Supplementary file 2 — Additional file 2: Results of analyzing the six miRNA perturbed cell line datasets. (XLSX 128 KB) [file 12859_2014_6523_MOESM2_ESM.xlsx]

## Sheet: GSE33420
miRFam	NPES	NPES.ZScore	NPES.pvalue	NPES.fdr	GSEA.ES	GSEA.NES	GSEA.pvalue	GR.GSEA.ES	GR.GSEA.NES	GR.GSEA.pvalue
let-7/98/4458/4500	0.193787	2.68762	0.005	0.0275926	0.33599	1.00709	0.441	0.399194	1.00398	0.466
miR-101/101ab	0.170599	2.7791	0.002	0.0156842	0.365313	1.09101	0.044	0.402591	1.01275	0.374
miR-103a/107/107ab	0.151037	1.94897	0.031	0.0982766	0.346453	1.03132	0.269	0.410884	1.02932	0.237
miR-10abc/10a-5p	0.0929134	0.781772	0.189	0.365727	0.310836	0.907486	0.869	0.379112	0.937048	0.828
miR-122/122a/1352	0.0668627	-0.0566048	0.475	0.599788	0.357773	1.02065	0.412	0.421074	1.02115	0.372
miR-124/124ab/506	0.222498	1.9785	0.027	0.0935581	0.335262	1.00817	0.409	0.388568	0.982764	0.722
miR-125a-3p/1554	0.0616039	-0.973173	0.852	0.869507	0.285749	0.823405	0.982	0.365172	0.896126	0.934
miR-125a-5p/125b-5p/351/670/4319	0.163422	1.41031	0.08	0.189206	0.331615	0.993215	0.539	0.393729	0.988977	0.607
miR-126-3p	0.0200248	-0.484848	0.683	0.75383	0.327861	0.830849	0.809237	0.381078	0.828461	0.845
miR-127/127-3p	0.0502274	3.09082	0.013	0.058697	0.554004	1.2732	0.122807	0.618921	1.25012	0.109533
miR-128/128ab	0.185608	2.81399	0.005	0.0275926	0.324492	0.972883	0.727	0.39084	0.983583	0.666
miR-129-5p/129ab-5p	0.0940344	0.289422	0.353	0.519371	0.315487	0.925709	0.848	0.379594	0.94087	0.85
miR-130ac/301ab/301b/301b-3p/454/721/4295/3666	0.193513	3.86982	0	0	0.351432	1.05355	0.137	0.409901	1.03157	0.192
miR-132/212/212-3p	0.102373	0.410708	0.327	0.507531	0.327429	0.964865	0.685	0.381062	0.946276	0.847
miR-133abc	0.150002	1.95243	0.027	0.0935581	0.370024	1.09836	0.026	0.427945	1.07346	0.047
miR-134/3118	0.070602	0.530033	0.27	0.458719	0.286916	0.819118	0.964	0.364329	0.883351	0.936
miR-135ab/135a-5p	0.156883	2.6014	0.013	0.058697	0.344254	1.02613	0.303	0.392897	0.985883	0.616
miR-136	0.0848358	0.626336	0.243	0.431036	0.291535	0.843711	0.975	0.373411	0.919133	0.883
miR-137/137ab	0.199354	3.54918	0.001	0.00993333	0.37905	1.1356	0.001	0.435131	1.0939	0.002
miR-138/138ab	0.120287	0.0517043	0.466	0.598569	0.328215	0.9766	0.663	0.378776	0.948658	0.875
miR-139-5p	0.0965417	0.257935	0.358	0.519371	0.311189	0.910182	0.886	0.375709	0.929689	0.887
miR-140/140-5p/876-3p/1244	0.0976313	0.333914	0.337	0.515418	0.304244	0.893833	0.929	0.351291	0.869817	0.989
miR-141/200a	0.16302	2.93925	0	0	0.358224	1.06837	0.089	0.415397	1.04165	0.149
miR-142-3p	0.117065	2.1749	0.02	0.0805405	0.373531	1.09293	0.093	0.4301	1.06445	0.137
miR-143/1721/4770	0.211751	10.3625	0	0	0.452746	1.32915	0	0.506884	1.25655	0
miR-144	0.165503	2.02673	0.025	0.0908537	0.342012	1.02102	0.335	0.381818	0.960292	0.871
miR-145	0.174702	3.66856	0	0	0.371343	1.10936	0.024	0.420484	1.05378	0.089
miR-146ac/146b-5p	0.0856659	1.25959	0.098	0.224646	0.324095	0.936701	0.752	0.378162	0.922323	0.857
miR-148ab-3p/152	0.169142	3.24706	0.001	0.00993333	0.349391	1.04482	0.214	0.401372	1.00719	0.418
miR-149	0.103669	-0.177104	0.568	0.671683	0.301546	0.888481	0.971	0.367457	0.916381	0.951
miR-150/5127	0.0856537	0.273763	0.357	0.519371	0.342423	0.997271	0.507	0.36428	0.898101	0.948
miR-153	0.158389	2.37337	0.016	0.0681143	0.321989	0.95968	0.785	0.384641	0.965544	0.798
miR-154/872	0.0732116	1.59756	0.059	0.146517	0.374196	1.05732	0.318	0.42222	1.01404	0.429
miR-155	0.0971322	-0.302181	0.591	0.689125	0.339749	1.00312	0.471	0.394034	0.98027	0.633
miR-15abc/16/16abc/195/322/424/497/1907	0.225312	4.357	0	0	0.360102	1.08088	0.02	0.42421	1.07164	0.014
miR-17/17-5p/20ab/20b-5p/93/106ab/427/518a-3p/519d	0.239439	6.69239	0	0	0.372996	1.11832	0.002	0.436632	1.10135	0.001
miR-181abcd/4262	0.186232	2.37128	0.012	0.058697	0.353434	1.05851	0.091	0.419592	1.05844	0.056
miR-182	0.183086	1.75	0.041	0.115264	0.315003	0.944899	0.903	0.376729	0.948327	0.933
miR-183	0.139614	3.66031	0	0	0.333737	0.982526	0.598	0.385846	0.95733	0.794
miR-184	0.0219848	-0.514741	0.673	0.75383	0.37217	0.947348	0.588176	0.431425	0.945215	0.63
miR-185/882/3473/4306/4644	0.086621	0.0588955	0.459	0.598569	0.321899	0.938184	0.785	0.356389	0.878579	0.979
miR-186	0.114052	0.45245	0.302	0.485043	0.32252	0.956106	0.743	0.394067	0.98011	0.657
miR-18ab/4735-3p	0.119323	3.16288	0.003	0.02235	0.425313	1.24207	0	0.460066	1.13348	0.016
miR-190/190ab	0.0562751	-0.721318	0.766	0.79814	0.285182	0.81907	0.968	0.322484	0.783225	1
miR-191	0.0329639	-0.382299	0.619	0.709469	0.305997	0.814561	0.893	0.395749	0.912831	0.765
miR-192/215	0.0736598	0.88164	0.164	0.325813	0.417006	1.18765	0.031	0.439147	1.06326	0.219
miR-193/193b/193a-3p	0.092805	1.34681	0.085	0.197891	0.368459	1.06944	0.208	0.412164	1.00691	0.454
miR-194	0.0818377	-1.02743	0.865	0.870845	0.266966	0.77882	1	0.331407	0.81998	0.999
miR-196abc	0.107618	1.86938	0.049	0.130375	0.3739	1.08939	0.128	0.410958	1.01376	0.426
miR-197	0.0755954	0.197203	0.392	0.545869	0.316717	0.92143	0.804	0.351618	0.858922	0.975
miR-199ab-5p	0.143509	3.0887	0.004	0.025913	0.366582	1.0857	0.083	0.405787	1.01327	0.391
miR-19ab	0.21003	3.91654	0	0	0.348886	1.05112	0.111	0.416401	1.05137	0.065
miR-1ab/206/613	0.149022	1.10779	0.135	0.295809	0.333536	0.99321	0.556	0.382132	0.959067	0.852
miR-200bc/429/548a	0.196983	4.45194	0	0	0.372412	1.11253	0.011	0.420527	1.05749	0.069
miR-202-3p	0.174912	3.07538	0.005	0.0275926	0.374775	1.11968	0.011	0.430572	1.08218	0.021
miR-203	0.142667	1.81404	0.04	0.114615	0.326538	0.965649	0.737	0.400146	1.00206	0.472
miR-204/204b/211	0.128624	0.393249	0.339	0.515418	0.300183	0.89162	0.976	0.375744	0.939695	0.927
miR-205/205ab	0.117146	1.60403	0.052	0.133586	0.360891	1.06361	0.165	0.419295	1.04181	0.227
miR-208ab/208ab-3p	0.0624589	-0.219976	0.552	0.66329	0.345316	0.987702	0.543	0.414689	1.00718	0.463
miR-21/590-5p	0.139107	4.78063	0	0	0.454518	1.32833	0	0.487023	1.2027	0
miR-210	0.0584576	2.35394	0.022	0.0840513	0.502444	1.30348	0.0570571	0.481013	1.07491	0.316
miR-214/761/3619-5p	0.129406	0.202165	0.414	0.564845	0.320786	0.952926	0.811	0.392143	0.984182	0.629
miR-216a	0.110834	2.77228	0.014	0.0613529	0.323316	0.937728	0.783	0.380254	0.936364	0.841
miR-216b/216b-5p	0.0862457	0.505646	0.274	0.458719	0.341521	0.99426	0.526	0.394987	0.969184	0.682
miR-217	0.117037	2.0796	0.022	0.0840513	0.335872	0.9865	0.564	0.384259	0.950422	0.796
miR-218/218a	0.166939	1.78474	0.044	0.121407	0.330566	0.990708	0.574	0.390878	0.984027	0.654
miR-219-5p/508/508-3p/4782-3p	0.14157	3.95616	0	0	0.341751	1.0063	0.472	0.383044	0.954022	0.802
miR-22/22-3p	0.143186	2.68349	0.006	0.0308276	0.355005	1.05284	0.193	0.409414	1.0244	0.298
miR-221/222/222ab/1928	0.117345	1.06502	0.138	0.298	0.330116	0.9726	0.659	0.397885	0.990886	0.571
miR-223	0.0936371	0.512898	0.273	0.458719	0.375848	1.09731	0.088	0.42587	1.05163	0.195
miR-224	0.105081	1.00861	0.154	0.318694	0.354004	1.04227	0.267	0.420758	1.04516	0.186
miR-23abc/23b-3p	0.172655	1.42905	0.076	0.182645	0.340973	1.02254	0.298	0.396713	0.999581	0.5
miR-24/24ab/24-3p	0.156048	2.83894	0.006	0.0308276	0.362048	1.07949	0.074	0.406722	1.01943	0.309
miR-25/32/92abc/363/363-3p/367	0.179975	3.03189	0.004	0.025913	0.342754	1.02493	0.312	0.40393	1.01576	0.337
miR-26ab/1297/4465	0.160108	1.66364	0.047	0.127327	0.357361	1.06933	0.088	0.415277	1.04199	0.13
miR-27abc/27a-3p	0.199322	2.71349	0.002	0.0156842	0.305562	0.917596	0.971	0.381168	0.96257	0.864
miR-28-5p/708/1407/1653/3139	0.0827695	0.770735	0.211	0.398575	0.32866	0.95327	0.674	0.388556	0.949843	0.754
miR-290-5p/292-5p/371-5p/293	0.101292	1.98274	0.034	0.105542	0.357834	1.03906	0.316	0.41992	1.03092	0.305
miR-296-3p	0.0730465	2.84846	0.013	0.058697	0.419794	1.13781	0.182	0.49173	1.13448	0.145
miR-299/299-3p/3563-3p	0.0544619	0.604739	0.213	0.398575	0.371091	1.02811	0.41	0.404983	0.959959	0.639
miR-29abcd	0.197315	2.99875	0.002	0.0156842	0.342612	1.02739	0.275	0.398896	1.00551	0.418
miR-300/381/539-3p	0.131551	-0.622928	0.717	0.774152	0.287532	0.858582	0.996	0.353614	0.887373	0.996
miR-30abcdef/30abe-5p/384-5p	0.19432	2.01826	0.03	0.0982766	0.342758	1.02968	0.223	0.405526	1.02263	0.243
miR-31	0.132428	3.37425	0.002	0.0156842	0.355658	1.0477	0.261	0.412576	1.02048	0.344
miR-320abcd/4429	0.137624	0.988856	0.157	0.320452	0.325442	0.969188	0.701	0.392293	0.982695	0.651
miR-324-5p	0.0791234	1.48682	0.067	0.163656	0.363414	1.03604	0.368	0.400051	0.970422	0.619
miR-326/330/330-5p	0.137919	3.09434	0.004	0.025913	0.336939	0.994716	0.534	0.395822	0.983519	0.631
miR-328a/328b-3p	0.0726529	0.0516485	0.44	0.580177	0.356682	1.02796	0.366	0.412821	1.01489	0.401
miR-329/329ab/362-3p	0.0804627	-0.580656	0.698	0.764721	0.295399	0.86202	0.962	0.346181	0.854954	0.995
miR-335/335-5p	0.0766558	-0.197959	0.549	0.66329	0.343757	1.00134	0.475	0.390652	0.958081	0.743
miR-338/338-3p	0.0783638	-0.827821	0.798	0.825708	0.291413	0.851634	0.972	0.371371	0.919068	0.919
miR-339b/339-5p/3586-5p	0.0635665	-0.480147	0.678	0.75383	0.283686	0.816311	0.976	0.350656	0.853993	0.98
miR-33a-3p/365/365-3p	0.109063	2.09642	0.036	0.109469	0.36162	1.05514	0.23	0.386968	0.951677	0.782
miR-33ab/33-5p	0.116454	1.81439	0.038	0.11324	0.348884	1.02528	0.358	0.394136	0.977065	0.65
miR-340-5p	0.103777	-0.371544	0.643	0.731351	0.334177	0.984603	0.597	0.413115	1.03011	0.276
miR-342-3p	0.10455	1.91382	0.04	0.114615	0.357209	1.04178	0.306	0.395041	0.969478	0.666
miR-346	0.0602365	-0.0164525	0.466	0.598569	0.330645	0.941393	0.698	0.392984	0.949211	0.713
miR-34ac/34bc-5p/449abc/449c-5p	0.145379	1.64166	0.053	0.133847	0.331659	0.989531	0.571	0.386656	0.96964	0.764
miR-361-5p	0.0708655	-0.237455	0.55	0.66329	0.33927	0.982942	0.551	0.410381	1.00353	0.49
miR-370	0.118247	2.01336	0.031	0.0982766	0.344373	1.00865	0.437	0.401454	0.995054	0.524
miR-374ab	0.129641	2.16616	0.024	0.0894	0.347304	1.02518	0.348	0.411739	1.0255	0.308
miR-375	0.0614439	-0.620757	0.73	0.782518	0.327396	0.944882	0.72	0.391084	0.951695	0.74
miR-376abd/376b-3p	0.0816136	0.884926	0.161	0.324176	0.345827	0.996601	0.498	0.408485	0.99998	0.483
miR-376c/741-5p	0.0663766	-1.0527	0.861	0.870845	0.266682	0.772145	0.998	0.324724	0.799092	0.999
miR-377	0.0973243	-1.70427	0.967	0.967	0.2859	0.849555	0.997	0.364392	0.912411	0.976
miR-378/422a/378bcdefhi	0.0813722	0.96738	0.144	0.306514	0.345445	0.993125	0.538	0.391371	0.955342	0.729
miR-379/1193-5p/3529	0.0497485	0.0399486	0.427	0.568063	0.26528	0.742187	0.981	0.333993	0.79047	0.977
miR-382	0.0596133	-0.686289	0.758	0.79814	0.29224	0.839814	0.943	0.366864	0.893387	0.922
miR-383	0.0711665	0.407216	0.305	0.485043	0.335784	0.961844	0.638	0.400855	0.97339	0.622
miR-384/384-3p	0.0711385	-0.739255	0.765	0.79814	0.340288	0.991861	0.543	0.380572	0.93546	0.847
miR-410/344de/344b-1-3p	0.0947016	0.404829	0.322	0.505032	0.344639	1.00824	0.455	0.406831	1.00719	0.435
miR-411	0.0540362	0.224351	0.365	0.519371	0.372154	1.03945	0.366	0.438843	1.04281	0.323
miR-421	0.0989924	-0.00281181	0.485	0.602208	0.306495	0.902766	0.924	0.372502	0.925348	0.919
miR-425/425-5p/489	0.0844207	1.15057	0.115	0.255746	0.368736	1.06346	0.244	0.408398	0.995139	0.519
miR-431	0.0602345	-0.353321	0.611	0.705729	0.281049	0.800287	0.978	0.351903	0.852367	0.974
miR-433	0.0999157	1.30516	0.105	0.237045	0.343347	1.00163	0.481	0.403458	0.993144	0.539
miR-448/448-3p	0.131552	0.677547	0.226	0.410659	0.314275	0.933295	0.877	0.380189	0.952118	0.86
miR-451	0.0147563	-0.694989	0.756	0.79814	0.330658	0.80984	0.802419	0.426887	0.916592	0.674349
miR-455-5p	0.0808452	0.621722	0.25	0.438235	0.334381	0.964208	0.623	0.397249	0.967644	0.689
miR-485-5p/1698/1703/1962	0.10453	0.873781	0.18	0.352895	0.315152	0.92865	0.851	0.366101	0.907772	0.945
miR-486-5p/3107	0.0578007	-0.440392	0.66	0.745	0.278363	0.79517	0.981	0.344459	0.832234	0.987
miR-487b	0.00961338	-0.823327	0.832	0.854952	0.210951	0.492323	0.994872	0.31771	0.651965	0.962551
miR-488	0.0906014	0.11092	0.422	0.566468	0.245123	0.718137	1	0.310099	0.766694	1
miR-490-3p	0.0762972	0.581371	0.223	0.41021	0.323044	0.927943	0.79	0.395875	0.96668	0.675
miR-491-5p	0.0642882	-0.0827808	0.499	0.614471	0.321551	0.92154	0.795	0.387328	0.94667	0.745
miR-494	0.108301	0.0549872	0.471	0.599788	0.284652	0.84588	0.989	0.350344	0.873681	0.995
miR-495/1192	0.125679	0.157396	0.41	0.564845	0.330556	0.983599	0.606	0.38683	0.967842	0.776
miR-496	0.0581793	0.221886	0.366	0.519371	0.328259	0.925994	0.724	0.372928	0.898343	0.866
miR-499-5p	0.0850476	-0.218376	0.56	0.66752	0.333065	0.970306	0.624	0.39459	0.971764	0.677
miR-503	0.127013	2.64983	0.005	0.0275926	0.382455	1.12788	0.033	0.422586	1.04738	0.193
miR-504/4725-5p	0.0800072	0.590169	0.242	0.431036	0.305764	0.888013	0.918	0.391801	0.960328	0.693
miR-505/505-3p	0.0779345	0.231349	0.364	0.519371	0.319638	0.92654	0.799	0.37803	0.925327	0.851
miR-539/539-5p	0.112455	0.514695	0.306	0.485043	0.321774	0.951455	0.783	0.384402	0.95779	0.8
miR-542-3p	0.108834	2.45597	0.018	0.0745	0.352496	1.02534	0.368	0.385141	0.946283	0.795
miR-543	0.166267	4.28573	0	0	0.360403	1.07151	0.111	0.412398	1.03119	0.237
miR-544/544ab/544-3p	0.118932	0.483014	0.301	0.485043	0.297213	0.882109	0.975	0.349694	0.871232	0.998
miR-590-3p	0.0993647	-0.603168	0.71	0.77219	0.291819	0.863904	0.981	0.376181	0.93834	0.884
miR-592/599	0.0738282	0.201879	0.377	0.529934	0.315796	0.909033	0.828	0.362076	0.882789	0.947
miR-653	0.069448	0.0766212	0.417	0.564845	0.363759	1.04484	0.308	0.421129	1.02745	0.367
miR-7/7ab	0.121796	1.74976	0.05	0.130702	0.338547	0.997647	0.516	0.394009	0.978397	0.647
miR-758	0.0686763	-0.319509	0.592	0.689125	0.334303	0.964113	0.671	0.377383	0.924041	0.859
miR-873	0.0933007	0.542455	0.285	0.471833	0.355637	1.04027	0.304	0.411441	1.01766	0.378
miR-874	0.089996	0.735983	0.214	0.398575	0.31787	0.928718	0.787	0.384827	0.94799	0.776
miR-875-5p	0.0514649	-0.0806899	0.485	0.602208	0.288744	0.809906	0.94	0.380665	0.908084	0.834
miR-876-5p/3167	0.0765974	0.248628	0.365	0.519371	0.283637	0.819614	0.978	0.340145	0.829788	0.992
miR-9/9ab	0.183497	1.8997	0.028	0.0948182	0.338136	1.017	0.361	0.400583	1.00968	0.391
miR-93/93a/105/106a/291a-3p/294/295/302abcde/372/373/428/519a/520be/520acd-3p/1378/1420ac	0.209495	6.15429	0	0	0.369264	1.1028	0.013	0.41518	1.04356	0.126
miR-96/507/1271	0.173157	1.08096	0.151	0.316887	0.312976	0.939087	0.926	0.369132	0.930774	0.983
miR-99ab/100	0.0442482	0.442483	0.254	0.44007	0.309724	0.843006	0.841	0.35068	0.809047	0.945

## Sheet: GSE18625
miRFam	NPES	NPES.ZScore	NPES.pvalue	NPES.fdr	GSEA.ES	GSEA.NES	GSEA.pvalue	GR.GSEA.ES	GR.GSEA.NES	GR.GSEA.pvalue
let-7/98/4458/4500	0.195323	2.93879	0.003	0.0248333	0.374385	1.08351	0.015	0.430791	1.05655	0.041
miR-101/101ab	0.181054	3.89211	0	0	0.348653	1.00358	0.464	0.401446	0.982111	0.683
miR-103a/107/107ab	0.161487	2.9967	0.005	0.0338636	0.370847	1.06779	0.092	0.428673	1.0478	0.116
miR-10abc/10a-5p	0.0940345	0.971139	0.16	0.350588	0.34643	0.975208	0.624	0.412847	0.993099	0.548
miR-122/122a/1352	0.0759609	0.791192	0.208	0.3874	0.435921	1.20854	0.017	0.476073	1.12699	0.048
miR-124/124ab/506	0.222264	1.71263	0.045	0.14266	0.350731	1.0217	0.257	0.412087	1.01758	0.247
miR-125a-3p/1554	0.0745514	0.186174	0.395	0.558047	0.33606	0.940344	0.762	0.385953	0.916636	0.894
miR-125a-5p/125b-5p/351/670/4319	0.164009	1.50045	0.072	0.191571	0.368163	1.06433	0.067	0.424579	1.04019	0.139
miR-126-3p	0.0449117	1.65872	0.056	0.160462	0.471984	1.16198	0.2002	0.51063	1.09617	0.295
miR-127/127-3p	0.0350548	1.66336	0.065	0.1788	0.397765	0.906364	0.634596	0.478877	0.953388	0.576923
miR-128/128ab	0.174616	1.6523	0.047	0.145896	0.372951	1.07808	0.038	0.424779	1.04014	0.116
miR-129-5p/129ab-5p	0.0940846	0.265638	0.364	0.542476	0.355826	1.00944	0.436	0.390478	0.941362	0.851
miR-130ac/301ab/301b/301b-3p/454/721/4295/3666	0.186843	3.34837	0.001	0.0093125	0.385224	1.11186	0.004	0.430151	1.05375	0.067
miR-132/212/212-3p	0.116947	1.8793	0.037	0.131262	0.355027	1.00722	0.447	0.423148	1.02333	0.344
miR-133abc	0.153159	2.48647	0.008	0.04768	0.386261	1.11062	0.014	0.435212	1.06341	0.069
miR-134/3118	0.0635565	-0.0911566	0.521	0.63961	0.360911	0.994789	0.522	0.407294	0.965411	0.646
miR-135ab/135a-5p	0.16028	2.79282	0.005	0.0338636	0.38062	1.09367	0.041	0.431435	1.05285	0.095
miR-136	0.0872079	0.770868	0.206	0.3874	0.396537	1.11374	0.081	0.436946	1.04343	0.245
miR-137/137ab	0.186401	2.48938	0.009	0.0478929	0.36842	1.06773	0.043	0.418522	1.02895	0.185
miR-138/138ab	0.139771	1.756	0.049	0.149	0.381189	1.09196	0.05	0.429505	1.04707	0.131
miR-139-5p	0.0863925	-0.729037	0.769	0.830297	0.319646	0.90518	0.913	0.391189	0.942338	0.864
miR-140/140-5p/876-3p/1244	0.104991	1.06955	0.137	0.318953	0.360181	1.02051	0.381	0.413965	1.00126	0.499
miR-141/200a	0.162804	2.80423	0.005	0.0338636	0.367513	1.05951	0.118	0.414247	1.01263	0.373
miR-142-3p	0.112916	1.9206	0.035	0.130375	0.414138	1.16979	0.008	0.464443	1.1208	0.017
miR-143/1721/4770	0.0825557	-1.46636	0.937	0.943331	0.322541	0.917282	0.908	0.387482	0.937539	0.872
miR-144	0.163873	1.94572	0.029	0.113711	0.350934	1.01299	0.385	0.40383	0.989974	0.594
miR-145	0.205397	6.57878	0	0	0.382346	1.09973	0.033	0.438797	1.07368	0.035
miR-146ac/146b-5p	0.0813113	0.879056	0.171	0.363986	0.325314	0.907105	0.861	0.395126	0.943383	0.793
miR-148ab-3p/152	0.165852	3.18991	0.002	0.0175294	0.381844	1.09654	0.022	0.424505	1.03759	0.16
miR-149	0.102674	-0.353426	0.63	0.727674	0.342783	0.977834	0.631	0.40622	0.983613	0.626
miR-150/5127	0.0642719	-1.78899	0.971	0.971	0.320866	0.900073	0.901	0.360122	0.864919	0.986
miR-153	0.150561	1.5889	0.064	0.1788	0.378621	1.08832	0.041	0.428286	1.04635	0.106
miR-154/872	0.0437857	-1.02257	0.869	0.886856	0.390477	1.07191	0.261	0.424368	0.990968	0.547
miR-155	0.119642	1.91723	0.035	0.130375	0.384848	1.09555	0.072	0.418038	1.01423	0.385
miR-15abc/16/16abc/195/322/424/497/1907	0.228598	4.56534	0	0	0.383009	1.11086	0.001	0.441253	1.08432	0.002
miR-17/17-5p/20ab/20b-5p/93/106ab/427/518a-3p/519d	0.228387	5.8997	0	0	0.41408	1.19754	0	0.464059	1.13937	0
miR-181abcd/4262	0.197696	3.5312	0.001	0.0093125	0.361828	1.04505	0.141	0.416948	1.02474	0.211
miR-182	0.19082	2.51566	0.008	0.04768	0.364838	1.05634	0.081	0.40997	1.00664	0.422
miR-183	0.107367	0.57407	0.261	0.455466	0.350207	0.999776	0.481	0.400247	0.970592	0.709
miR-184	0.0284932	0.117042	0.397	0.558047	0.411453	1.01985	0.452452	0.495236	1.07215	0.307615
miR-185/882/3473/4306/4644	0.09218	0.594032	0.253	0.454181	0.325868	0.920818	0.848	0.390992	0.941288	0.847
miR-186	0.111102	0.24406	0.38	0.544423	0.298983	0.854173	0.994	0.372876	0.904707	0.986
miR-18ab/4735-3p	0.107503	2.12819	0.026	0.107611	0.397353	1.11904	0.054	0.435939	1.04672	0.203
miR-190/190ab	0.0704401	0.48848	0.295	0.493876	0.358529	0.989454	0.526	0.402558	0.955007	0.718
miR-191	0.0511684	1.1693	0.124	0.298	0.496599	1.30326	0.027	0.514688	1.15469	0.102
miR-192/215	0.0641674	0.0542537	0.438	0.592079	0.355742	0.988159	0.552	0.404152	0.956485	0.719
miR-193/193b/193a-3p	0.0868701	0.840831	0.188	0.383726	0.367514	1.03283	0.346	0.424793	1.01373	0.406
miR-194	0.0846183	-0.823713	0.789	0.839721	0.338628	0.960274	0.715	0.389587	0.940068	0.875
miR-196abc	0.101055	1.39377	0.076	0.198667	0.347407	0.979692	0.61	0.406702	0.979902	0.627
miR-197	0.0601472	-1.30328	0.917	0.929476	0.311748	0.872801	0.941	0.385604	0.917918	0.889
miR-199ab-5p	0.145388	3.30325	0.001	0.0093125	0.366552	1.04801	0.212	0.419467	1.0205	0.307
miR-19ab	0.22206	5.14614	0	0	0.395937	1.14785	0.001	0.451535	1.10983	0
miR-1ab/206/613	0.159147	2.10105	0.019	0.0884687	0.35733	1.02871	0.281	0.417627	1.02041	0.305
miR-200bc/429/548a	0.171086	2.0825	0.024	0.105176	0.375267	1.08813	0.024	0.431095	1.05743	0.045
miR-202-3p	0.184226	4.02688	0	0	0.394083	1.13534	0.003	0.437796	1.07249	0.031
miR-203	0.13667	1.31668	0.095	0.239915	0.339755	0.975469	0.66	0.410606	1.00064	0.496
miR-204/204b/211	0.142171	1.64063	0.056	0.160462	0.357293	1.02677	0.31	0.41053	1.00243	0.47
miR-205/205ab	0.135975	3.36863	0.001	0.0093125	0.380399	1.08309	0.112	0.434096	1.05074	0.175
miR-208ab/208ab-3p	0.0586351	-0.514589	0.673	0.759674	0.336027	0.929179	0.769	0.394004	0.933375	0.81
miR-21/590-5p	0.125234	3.82312	0.001	0.0093125	0.422389	1.19493	0.004	0.468886	1.12632	0.017
miR-210	0.0687392	3.18271	0.009	0.0478929	0.533785	1.34465	0.027027	0.55358	1.20718	0.079
miR-214/761/3619-5p	0.125462	-0.211884	0.573	0.677595	0.334102	0.959365	0.761	0.395695	0.967781	0.782
miR-216a	0.0727344	-0.783296	0.78	0.836115	0.331703	0.929445	0.804	0.379496	0.910889	0.943
miR-216b/216b-5p	0.0944974	1.22956	0.123	0.298	0.37078	1.04376	0.279	0.431577	1.03732	0.29
miR-217	0.0870384	-0.645407	0.739	0.80964	0.353421	1.00283	0.491	0.41247	0.996626	0.519
miR-218/218a	0.171302	2.08869	0.023	0.103848	0.332988	0.961569	0.81	0.392498	0.963251	0.844
miR-219-5p/508/508-3p/4782-3p	0.0984732	-0.0658306	0.498	0.63961	0.373557	1.0589	0.181	0.428339	1.03513	0.253
miR-22/22-3p	0.119954	0.480976	0.3	0.496667	0.360422	1.03271	0.306	0.402734	0.980229	0.671
miR-221/222/222ab/1928	0.104871	-0.107698	0.533	0.64046	0.346056	0.986269	0.607	0.392855	0.954782	0.834
miR-223	0.105012	1.6578	0.052	0.15496	0.362044	1.01842	0.396	0.415179	1.00092	0.501
miR-224	0.103966	0.936159	0.167	0.360623	0.347274	0.986416	0.57	0.399075	0.962658	0.758
miR-23abc/23b-3p	0.19076	3.24873	0	0	0.378022	1.09198	0.015	0.424969	1.04407	0.107
miR-24/24ab/24-3p	0.129949	0.359991	0.353	0.542476	0.352483	1.01382	0.388	0.405069	0.989322	0.602
miR-25/32/92abc/363/363-3p/367	0.185117	3.52169	0.001	0.0093125	0.398033	1.14685	0	0.445946	1.09192	0.001
miR-26ab/1297/4465	0.16722	2.46412	0.01	0.0496667	0.387202	1.11468	0.012	0.442757	1.08238	0.011
miR-27abc/27a-3p	0.189867	1.80104	0.036	0.130829	0.365635	1.06052	0.051	0.420242	1.03316	0.156
miR-28-5p/708/1407/1653/3139	0.0733953	0.0428095	0.453	0.592079	0.358873	0.999275	0.498	0.407206	0.971558	0.66
miR-290-5p/292-5p/371-5p/293	0.0802881	0.163908	0.419	0.578065	0.349162	0.98188	0.58	0.407015	0.977214	0.646
miR-296-3p	0.0433784	0.333268	0.313	0.512495	0.358702	0.94704	0.638	0.417886	0.949443	0.647
miR-299/299-3p/3563-3p	0.0370701	-0.959027	0.841	0.870201	0.349073	0.938308	0.68	0.415966	0.963259	0.634
miR-29abcd	0.209098	3.97055	0	0	0.369062	1.06981	0.047	0.425865	1.04714	0.064
miR-300/381/539-3p	0.138666	0.0387515	0.453	0.592079	0.339297	0.980081	0.67	0.393802	0.963404	0.847
miR-30abcdef/30abe-5p/384-5p	0.202195	2.84442	0.006	0.0388696	0.353559	1.02524	0.256	0.411408	1.01102	0.358
miR-31	0.11069	1.29721	0.098	0.243367	0.397179	1.12449	0.032	0.44082	1.06601	0.117
miR-320abcd/4429	0.130584	0.325291	0.369	0.542476	0.359606	1.03297	0.251	0.412239	1.00587	0.434
miR-324-5p	0.0590583	-0.127824	0.52	0.63961	0.351456	0.966814	0.634	0.388521	0.915652	0.85
miR-326/330/330-5p	0.114843	0.973222	0.157	0.350588	0.333024	0.946644	0.799	0.392564	0.954276	0.814
miR-328a/328b-3p	0.0674393	-0.584022	0.716	0.790252	0.352847	0.981116	0.57	0.420932	1.0028	0.447
miR-329/329ab/362-3p	0.0780178	-0.910058	0.819	0.853364	0.344414	0.974629	0.626	0.394205	0.946709	0.808
miR-335/335-5p	0.0775466	-0.151717	0.528	0.63961	0.325044	0.911965	0.853	0.395673	0.951397	0.788
miR-338/338-3p	0.0949157	0.604676	0.269	0.455466	0.345444	0.973188	0.652	0.396719	0.955433	0.788
miR-339b/339-5p/3586-5p	0.0718481	0.225729	0.373	0.542476	0.343526	0.951523	0.704	0.379635	0.899501	0.927
miR-33a-3p/365/365-3p	0.0881914	0.255543	0.375	0.542476	0.344997	0.972771	0.648	0.38643	0.929994	0.888
miR-33ab/33-5p	0.11329	1.60467	0.066	0.1788	0.359964	1.02291	0.354	0.411957	0.99502	0.537
miR-340-5p	0.112877	0.397718	0.336	0.538323	0.378461	1.07965	0.094	0.434697	1.05649	0.114
miR-342-3p	0.0762572	-0.719354	0.748	0.813518	0.365391	1.03179	0.343	0.427387	1.02686	0.334
miR-346	0.0633199	0.27432	0.36	0.542476	0.337931	0.93023	0.76	0.391561	0.924837	0.844
miR-34ac/34bc-5p/449abc/449c-5p	0.148553	1.84724	0.041	0.132804	0.340385	0.980302	0.643	0.391554	0.957334	0.856
miR-361-5p	0.0756735	0.270604	0.368	0.542476	0.320154	0.891781	0.895	0.395604	0.941072	0.809
miR-370	0.0951257	-0.102068	0.523	0.63961	0.327147	0.9277	0.865	0.380765	0.917989	0.941
miR-374ab	0.112329	0.676098	0.246	0.447	0.367108	1.04365	0.226	0.426669	1.03382	0.242
miR-375	0.0688217	-0.03973	0.483	0.6258	0.31994	0.889979	0.895	0.379455	0.904318	0.906
miR-376abd/376b-3p	0.0936909	1.94195	0.039	0.132444	0.389339	1.08314	0.168	0.429144	1.01796	0.411
miR-376c/741-5p	0.0756646	-0.231467	0.572	0.677595	0.346931	0.97362	0.616	0.39158	0.939037	0.829
miR-377	0.120569	0.388596	0.317	0.513402	0.333398	0.956739	0.763	0.392487	0.955666	0.832
miR-378/422a/378bcdefhi	0.0763346	0.63541	0.244	0.447	0.322395	0.895334	0.883	0.375051	0.896637	0.942
miR-379/1193-5p/3529	0.046502	-0.305492	0.579	0.679299	0.325522	0.878497	0.856	0.417932	0.966764	0.618
miR-382	0.0734478	0.493548	0.267	0.455466	0.327473	0.90775	0.835	0.377883	0.898475	0.914
miR-383	0.0623846	-0.369672	0.629	0.727674	0.335163	0.928693	0.753	0.400041	0.945474	0.767
miR-384/384-3p	0.084026	0.330105	0.35	0.542476	0.344881	0.971399	0.635	0.397611	0.955687	0.752
miR-410/344de/344b-1-3p	0.103827	1.39115	0.083	0.213224	0.375769	1.06429	0.195	0.421771	1.01771	0.371
miR-411	0.0403076	-0.990078	0.85	0.873448	0.323944	0.87261	0.876	0.395751	0.917577	0.797
miR-421	0.107618	0.792655	0.201	0.383962	0.381707	1.08652	0.087	0.435667	1.05228	0.153
miR-425/425-5p/489	0.0942364	2.13192	0.025	0.106429	0.393645	1.09406	0.14	0.427913	1.01971	0.383
miR-431	0.0723458	0.760712	0.2	0.383962	0.323497	0.894212	0.861	0.385663	0.913818	0.863
miR-433	0.0842175	-0.0989136	0.524	0.63961	0.353286	1.00002	0.506	0.39681	0.951762	0.808
miR-448/448-3p	0.125778	0.107108	0.446	0.592079	0.360962	1.04017	0.229	0.411678	1.00394	0.445
miR-451	0.0164189	-0.619085	0.709	0.788366	0.477445	1.15283	0.240964	0.52098	1.09454	0.291
miR-455-5p	0.0631747	-0.845386	0.807	0.846782	0.311461	0.8662	0.936	0.387036	0.919846	0.878
miR-485-5p/1698/1703/1962	0.104856	0.912654	0.175	0.364222	0.390553	1.10915	0.041	0.44115	1.06434	0.112
miR-486-5p/3107	0.0640874	0.0802385	0.44	0.592079	0.326651	0.903624	0.845	0.358541	0.851135	0.97
miR-487b	0.0279783	0.875142	0.16	0.350588	0.709215	1.6373	0.00101937	0.675911	1.35081	0.0364742
miR-488	0.0827301	-0.580906	0.696	0.779729	0.304542	0.862162	0.979	0.384008	0.923575	0.894
miR-490-3p	0.0809175	1.07006	0.144	0.330092	0.394679	1.09694	0.126	0.440011	1.04616	0.259
miR-491-5p	0.0668324	0.145985	0.406	0.565364	0.355844	0.989125	0.541	0.416999	0.988009	0.558
miR-494	0.103991	-0.400193	0.651	0.746146	0.330468	0.945155	0.812	0.385887	0.940033	0.896
miR-495/1192	0.133193	0.837873	0.199	0.383962	0.35757	1.02529	0.332	0.403266	0.985585	0.65
miR-496	0.0635409	0.764291	0.191	0.383962	0.3841	1.04436	0.338	0.421291	0.983613	0.561
miR-499-5p	0.114573	2.68659	0.009	0.0478929	0.373998	1.0583	0.219	0.42904	1.03156	0.282
miR-503	0.125594	2.47429	0.01	0.0496667	0.422373	1.19911	0	0.483572	1.16908	0
miR-504/4725-5p	0.0960577	2.11462	0.027	0.10873	0.348421	0.969753	0.623	0.403741	0.965141	0.685
miR-505/505-3p	0.0818708	0.549563	0.265	0.455466	0.343014	0.96628	0.656	0.381418	0.909338	0.906
miR-539/539-5p	0.108202	0.104517	0.449	0.592079	0.339172	0.971601	0.685	0.40495	0.985102	0.621
miR-542-3p	0.088449	0.635202	0.26	0.455466	0.409784	1.15502	0.024	0.4542	1.09116	0.069
miR-543	0.143747	2.22408	0.018	0.0865161	0.358677	1.03099	0.276	0.421166	1.0269	0.274
miR-544/544ab/544-3p	0.12271	0.81414	0.201	0.383962	0.341763	0.975783	0.664	0.404226	0.983304	0.649
miR-590-3p	0.11901	1.13208	0.135	0.318953	0.364911	1.04131	0.24	0.422146	1.02636	0.297
miR-592/599	0.0709698	-0.080181	0.513	0.63961	0.3498	0.969128	0.633	0.396652	0.947806	0.776
miR-653	0.0680631	-0.0779866	0.503	0.63961	0.371014	1.03769	0.333	0.425647	1.0146	0.423
miR-7/7ab	0.121377	1.7975	0.04	0.132444	0.37898	1.07787	0.102	0.421004	1.01989	0.342
miR-758	0.0671033	-0.476319	0.658	0.748412	0.312194	0.870592	0.939	0.374679	0.892439	0.952
miR-873	0.0978398	0.915549	0.176	0.364222	0.367823	1.03722	0.288	0.428535	1.03026	0.287
miR-874	0.0864415	0.327415	0.349	0.542476	0.34291	0.965793	0.681	0.391564	0.938893	0.855
miR-875-5p	0.0550141	0.265703	0.365	0.542476	0.372597	1.00799	0.481	0.393988	0.922211	0.794
miR-876-5p/3167	0.0645249	-0.911366	0.805	0.846782	0.3342	0.93122	0.778	0.388957	0.931858	0.843
miR-9/9ab	0.205406	3.86285	0.001	0.0093125	0.396715	1.1494	0	0.454526	1.11659	0
miR-93/93a/105/106a/291a-3p/294/295/302abcde/372/373/428/519a/520be/520acd-3p/1378/1420ac	0.183195	3.57552	0.001	0.0093125	0.401204	1.15911	0	0.456896	1.11816	0
miR-96/507/1271	0.19437	3.1355	0.005	0.0338636	0.367309	1.06092	0.068	0.420132	1.03231	0.158
miR-99ab/100	0.059894	1.93863	0.04	0.132444	0.486443	1.27343	0.034	0.526131	1.18473	0.061

## Sheet: GSE7754
miRFam	NPES	NPES.ZScore	NPES.pvalue	NPES.fdr	GSEA.ES	GSEA.NES	GSEA.pvalue	GR.GSEA.ES	GR.GSEA.NES	GR.GSEA.pvalue
let-7/98/4458/4500	0.152047	-1.09416	0.869	1	0.386565	0.932468	0.951	0.426974	0.924538	0.993
miR-101/101ab	0.130444	-0.865482	0.799	1	0.433727	1.04421	0.179	0.457936	0.987647	0.643
miR-103a/107/107ab	0.113474	-1.18133	0.879	1	0.396782	0.951558	0.829	0.430851	0.925799	0.972
miR-10abc/10a-5p	0.070914	-0.984102	0.82	1	0.425856	1.01026	0.462	0.444176	0.944211	0.827
miR-122/122a/1352	0.0552622	-0.8777	0.798	1	0.398816	0.932841	0.768	0.432991	0.911118	0.881
miR-124/124ab/506	0.18284	-1.57474	0.952	1	0.435581	1.05518	0.04	0.462091	1.00322	0.461
miR-125a-3p/1554	0.050309	-1.50866	0.965	1	0.38029	0.895845	0.898	0.408067	0.865481	0.979
miR-125a-5p/125b-5p/351/670/4319	0.117969	-1.92194	0.986	1	0.369846	0.890542	0.995	0.409027	0.884211	0.999
miR-126-3p	0.020278	-0.342598	0.556	1	0.436343	0.928969	0.65	0.480079	0.924601	0.661
miR-127/127-3p	0.0263059	0.66086	0.162	1	0.419457	0.851823	0.719067	0.462458	0.848592	0.75632
miR-128/128ab	0.166113	0.209387	0.383	1	0.417689	1.01105	0.4	0.450253	0.971791	0.781
miR-129-5p/129ab-5p	0.0880021	-0.371819	0.603	1	0.445025	1.06246	0.183	0.462606	0.984518	0.602
miR-130ac/301ab/301b/301b-3p/454/721/4295/3666	0.145417	-0.672408	0.738	1	0.444401	1.07301	0.044	0.47675	1.03078	0.193
miR-132/212/212-3p	0.108765	0.323058	0.344	1	0.423559	1.0111	0.426	0.451694	0.966456	0.73
miR-133abc	0.108851	-1.30885	0.922	1	0.423581	1.01706	0.375	0.461141	0.993225	0.56
miR-134/3118	0.0441645	-1.28008	0.935	1	0.361028	0.838255	0.955	0.4011	0.843835	0.978
miR-135ab/135a-5p	0.13039	-0.372309	0.641	1	0.426713	1.02389	0.32	0.461543	0.994604	0.549
miR-136	0.0632383	-0.98909	0.837	1	0.417838	0.98502	0.582	0.446063	0.944332	0.803
miR-137/137ab	0.129672	-2.20057	0.994	1	0.400202	0.965481	0.801	0.434354	0.940014	0.957
miR-138/138ab	0.091894	-1.88445	0.987	1	0.391585	0.941624	0.868	0.431157	0.923655	0.964
miR-139-5p	0.0987452	0.0560335	0.42	1	0.435384	1.03296	0.297	0.470332	1.0052	0.466
miR-140/140-5p/876-3p/1244	0.10415	0.254412	0.388	1	0.444603	1.05834	0.199	0.460598	0.98568	0.606
miR-141/200a	0.121762	-0.91363	0.825	1	0.421771	1.01346	0.389	0.438536	0.947817	0.91
miR-142-3p	0.0998605	0.188485	0.404	1	0.468699	1.11604	0.048	0.4937	1.0564	0.175
miR-143/1721/4770	0.101859	-0.0346921	0.475	1	0.402368	0.958827	0.747	0.447091	0.956699	0.793
miR-144	0.164373	0.783773	0.216	1	0.46052	1.1104	0.005	0.485926	1.04983	0.088
miR-145	0.13418	-0.365361	0.609	1	0.415685	0.999731	0.512	0.444335	0.955865	0.879
miR-146ac/146b-5p	0.0762686	0.086652	0.426	1	0.414335	0.975484	0.622	0.446991	0.942756	0.793
miR-148ab-3p/152	0.143683	0.251804	0.371	1	0.423526	1.02125	0.31	0.457886	0.986918	0.608
miR-149	0.0772763	-1.80704	0.98	1	0.397491	0.945336	0.823	0.425348	0.915558	0.952
miR-150/5127	0.0769425	-0.53697	0.678	1	0.445644	1.05908	0.221	0.471979	1.00294	0.47
miR-153	0.120727	-1.06843	0.849	1	0.395533	0.949246	0.862	0.431819	0.929747	0.962
miR-154/872	0.0482861	-0.572905	0.675	1	0.470667	1.08762	0.221	0.479779	1.00115	0.479
miR-155	0.0934674	-0.64471	0.721	1	0.42378	1.01116	0.43	0.441076	0.945147	0.85
miR-15abc/16/16abc/195/322/424/497/1907	0.165973	-1.11497	0.869	1	0.420679	1.01692	0.336	0.457037	0.990004	0.626
miR-17/17-5p/20ab/20b-5p/93/106ab/427/518a-3p/519d	0.205472	1.77041	0.047	1	0.463758	1.12094	0	0.493847	1.07145	0.01
miR-181abcd/4262	0.146612	-1.21667	0.9	1	0.40925	0.987512	0.634	0.450798	0.975162	0.773
miR-182	0.157402	-0.805572	0.789	1	0.415176	1.00415	0.445	0.434041	0.941273	0.957
miR-183	0.120699	0.791162	0.2	1	0.484246	1.15312	0.004	0.51613	1.10912	0.02
miR-184	0.0332376	0.313021	0.283	1	0.553598	1.19233	0.153153	0.585916	1.13292	0.213
miR-185/882/3473/4306/4644	0.0642543	-1.38753	0.945	1	0.382655	0.906976	0.901	0.430121	0.914454	0.919
miR-186	0.102692	-0.645271	0.724	1	0.429455	1.02631	0.33	0.464491	0.994783	0.537
miR-18ab/4735-3p	0.0730665	-0.883587	0.802	1	0.429104	1.01279	0.424	0.442381	0.940627	0.829
miR-190/190ab	0.045422	-1.22391	0.908	1	0.391041	0.91184	0.812	0.409017	0.860354	0.961
miR-191	0.038231	-0.0604486	0.454	1	0.456032	1.02847	0.422	0.481013	0.973922	0.576
miR-192/215	0.0703561	0.175263	0.383	1	0.49599	1.1624	0.039	0.513221	1.07919	0.162
miR-193/193b/193a-3p	0.0945014	0.740893	0.222	1	0.434573	1.02133	0.397	0.452597	0.958819	0.722
miR-194	0.109937	0.607509	0.238	1	0.479739	1.13694	0.016	0.482146	1.02754	0.296
miR-196abc	0.0667989	-1.33777	0.918	1	0.394443	0.936911	0.819	0.419212	0.894165	0.968
miR-197	0.0512161	-1.50869	0.961	1	0.409038	0.965573	0.657	0.454048	0.964189	0.691
miR-199ab-5p	0.103689	-0.76624	0.773	1	0.383736	0.921903	0.899	0.424057	0.910712	0.972
miR-19ab	0.185788	0.564154	0.268	1	0.437934	1.05725	0.073	0.479344	1.0392	0.115
miR-1ab/206/613	0.139973	-0.19299	0.575	1	0.450879	1.08427	0.045	0.481327	1.0394	0.164
miR-200bc/429/548a	0.165925	0.642977	0.256	1	0.457581	1.10144	0.014	0.489024	1.05826	0.054
miR-202-3p	0.150944	0.175922	0.421	1	0.408309	0.984431	0.652	0.446096	0.964469	0.827
miR-203	0.102756	-1.39466	0.922	1	0.433429	1.03952	0.224	0.46612	1.00269	0.478
miR-204/204b/211	0.131872	0.126761	0.414	1	0.44902	1.07505	0.065	0.482709	1.03986	0.162
miR-205/205ab	0.0983085	-0.351978	0.604	1	0.43927	1.04871	0.21	0.467705	1.0009	0.507
miR-208ab/208ab-3p	0.0518756	-0.878346	0.801	1	0.375938	0.878082	0.894	0.402942	0.84553	0.975
miR-21/590-5p	0.0787236	-0.677238	0.726	1	0.425761	1.00787	0.468	0.44681	0.951289	0.804
miR-210	0.0264694	-0.265236	0.509	1	0.522553	1.14285	0.226	0.540737	1.07041	0.321
miR-214/761/3619-5p	0.0878473	-2.47805	1	1	0.381843	0.919652	0.943	0.422183	0.910801	0.987
miR-216a	0.0812903	-0.197499	0.572	1	0.443546	1.04632	0.274	0.467333	0.994171	0.538
miR-216b/216b-5p	0.0716546	-0.700253	0.746	1	0.426872	1.00739	0.468	0.45795	0.972983	0.657
miR-217	0.0945267	-0.216111	0.539	1	0.457879	1.08764	0.1	0.48664	1.0396	0.244
miR-218/218a	0.108956	-2.46474	0.998	1	0.373087	0.900452	0.99	0.414607	0.89753	0.998
miR-219-5p/508/508-3p/4782-3p	0.100473	-0.146128	0.536	1	0.431449	1.02955	0.343	0.459342	0.984481	0.607
miR-22/22-3p	0.0999004	-1.0914	0.869	1	0.41561	0.994848	0.55	0.446664	0.959793	0.806
miR-221/222/222ab/1928	0.0874312	-1.22783	0.916	1	0.38081	0.910558	0.934	0.412782	0.884736	0.982
miR-223	0.110979	1.0052	0.157	1	0.435349	1.03657	0.291	0.470155	0.998823	0.502
miR-224	0.102379	0.230112	0.385	1	0.438932	1.04194	0.278	0.466117	0.994322	0.547
miR-23abc/23b-3p	0.160332	-0.182757	0.555	1	0.434298	1.04996	0.106	0.467448	1.0108	0.386
miR-24/24ab/24-3p	0.110526	-1.13639	0.869	1	0.392649	0.942399	0.886	0.420056	0.905706	0.987
miR-25/32/92abc/363/363-3p/367	0.1648	0.509813	0.295	1	0.42635	1.02968	0.263	0.459824	0.993583	0.555
miR-26ab/1297/4465	0.163423	0.911463	0.177	1	0.469603	1.12966	0.001	0.500614	1.08026	0.019
miR-27abc/27a-3p	0.172831	-0.276309	0.587	1	0.423972	1.02423	0.258	0.454021	0.983039	0.713
miR-28-5p/708/1407/1653/3139	0.080382	0.118027	0.414	1	0.441609	1.0426	0.311	0.459665	0.974301	0.644
miR-290-5p/292-5p/371-5p/293	0.0737947	-0.472551	0.65	1	0.470617	1.11064	0.083	0.495899	1.05046	0.208
miR-296-3p	0.0465255	0.315641	0.321	1	0.461611	1.03756	0.402	0.495127	1.00047	0.494
miR-299/299-3p/3563-3p	0.0428459	-0.345432	0.583	1	0.41852	0.953576	0.658	0.439101	0.904595	0.814
miR-29abcd	0.141816	-1.74211	0.975	1	0.401595	0.969678	0.803	0.443287	0.959862	0.878
miR-300/381/539-3p	0.173614	1.73234	0.054	1	0.458157	1.10304	0.009	0.481478	1.03887	0.146
miR-30abcdef/30abe-5p/384-5p	0.174462	-0.341352	0.614	1	0.439762	1.06237	0.053	0.47515	1.02893	0.16
miR-31	0.0827626	-1.00929	0.848	1	0.428949	1.01897	0.391	0.467776	1.0016	0.493
miR-320abcd/4429	0.116315	-0.852681	0.787	1	0.42919	1.02947	0.288	0.468625	1.01122	0.381
miR-324-5p	0.0381659	-1.38998	0.944	1	0.380348	0.887369	0.88	0.39734	0.832349	0.979
miR-326/330/330-5p	0.0790637	-1.61955	0.965	1	0.392326	0.934571	0.85	0.43743	0.938579	0.885
miR-328a/328b-3p	0.070342	-0.366233	0.614	1	0.444228	1.04916	0.269	0.462534	0.975989	0.65
miR-329/329ab/362-3p	0.0491757	-2.31885	0.998	1	0.356505	0.846256	0.988	0.402998	0.859351	0.991
miR-335/335-5p	0.0799214	-0.184797	0.518	1	0.411568	0.96967	0.666	0.450157	0.95199	0.762
miR-338/338-3p	0.0790266	-0.729789	0.762	1	0.405748	0.963148	0.694	0.439961	0.93837	0.867
miR-339b/339-5p/3586-5p	0.0737532	0.105359	0.423	1	0.421551	0.99008	0.547	0.443257	0.934118	0.815
miR-33a-3p/365/365-3p	0.0827239	-0.400933	0.626	1	0.446148	1.05682	0.213	0.460688	0.981115	0.614
miR-33ab/33-5p	0.0944948	-0.420334	0.643	1	0.423559	1.01165	0.431	0.455624	0.972714	0.711
miR-340-5p	0.117238	0.238891	0.378	1	0.463887	1.10899	0.041	0.494726	1.06175	0.109
miR-342-3p	0.069865	-0.92634	0.828	1	0.403701	0.955987	0.715	0.433204	0.921567	0.9
miR-346	0.0525051	-0.583375	0.688	1	0.418685	0.976218	0.588	0.417902	0.878962	0.928
miR-34ac/34bc-5p/449abc/449c-5p	0.133079	-0.0447788	0.484	1	0.405813	0.976374	0.672	0.448025	0.964841	0.796
miR-361-5p	0.089607	0.761485	0.197	1	0.479236	1.12354	0.065	0.494085	1.04568	0.25
miR-370	0.0849482	-0.872212	0.811	1	0.384046	0.911736	0.917	0.423691	0.909371	0.952
miR-374ab	0.132401	1.3527	0.087	1	0.459329	1.09428	0.055	0.480385	1.03153	0.268
miR-375	0.0779831	0.226562	0.37	1	0.428674	1.00275	0.495	0.452505	0.951559	0.746
miR-376abd/376b-3p	0.0803568	0.3375	0.342	1	0.453513	1.06405	0.231	0.468719	0.994542	0.528
miR-376c/741-5p	0.0775163	-0.199416	0.535	1	0.448987	1.05464	0.235	0.475131	1.00738	0.452
miR-377	0.0969131	-1.40116	0.934	1	0.40948	0.981718	0.619	0.439908	0.945889	0.879
miR-378/422a/378bcdefhi	0.0550133	-0.989204	0.844	1	0.363118	0.857266	0.956	0.408344	0.862027	0.972
miR-379/1193-5p/3529	0.0755462	1.22339	0.116	1	0.457405	1.04568	0.346	0.471469	0.974795	0.602
miR-382	0.0582201	-0.728265	0.753	1	0.443422	1.03874	0.328	0.454252	0.955494	0.734
miR-383	0.0461037	-1.24452	0.918	1	0.40952	0.955642	0.683	0.462686	0.975432	0.624
miR-384/384-3p	0.0713662	-0.616652	0.72	1	0.425737	1.00492	0.49	0.447252	0.950454	0.781
miR-410/344de/344b-1-3p	0.098332	0.17135	0.403	1	0.430139	1.02343	0.373	0.468674	1.00035	0.494
miR-411	0.0354509	-1.02253	0.854	1	0.41476	0.953724	0.654	0.446433	0.926542	0.765
miR-421	0.104395	-0.0295363	0.481	1	0.46443	1.11137	0.029	0.49869	1.06653	0.103
miR-425/425-5p/489	0.077634	0.0490694	0.426	1	0.451594	1.0615	0.245	0.492816	1.04285	0.288
miR-431	0.0751793	0.461573	0.297	1	0.479569	1.11421	0.114	0.489734	1.02813	0.377
miR-433	0.0725749	-0.933796	0.829	1	0.441368	1.04276	0.271	0.461357	0.981779	0.619
miR-448/448-3p	0.0857135	-2.44912	1	1	0.361584	0.866671	0.995	0.414103	0.890903	0.998
miR-451	0.00990186	-0.843152	0.832	1	0.430943	0.893325	0.700803	0.465349	0.894173	0.739479
miR-455-5p	0.0539487	-1.26489	0.918	1	0.386634	0.908994	0.879	0.413221	0.873567	0.959
miR-485-5p/1698/1703/1962	0.0620236	-1.97204	0.989	1	0.340012	0.809029	0.997	0.390673	0.834381	0.999
miR-486-5p/3107	0.0652165	-0.035707	0.456	1	0.405295	0.944172	0.706	0.449012	0.940886	0.754
miR-487b	0.00654639	-0.728485	0.778	1	0.336185	0.684131	0.894094	0.407733	0.749471	0.880567
miR-488	0.0701259	-1.32819	0.915	1	0.438702	1.04502	0.288	0.471411	1.00264	0.496
miR-490-3p	0.0565165	-0.953719	0.837	1	0.400129	0.938019	0.765	0.426689	0.898128	0.918
miR-491-5p	0.0463756	-1.173	0.903	1	0.326755	0.763109	0.993	0.372377	0.783568	0.999
miR-494	0.0927213	-1.07099	0.86	1	0.436313	1.04084	0.25	0.463263	0.994383	0.55
miR-495/1192	0.140688	0.569788	0.27	1	0.463253	1.11239	0.013	0.490458	1.05745	0.085
miR-496	0.0443321	-0.745308	0.749	1	0.438373	1.01519	0.45	0.466659	0.973041	0.6
miR-499-5p	0.0888641	-0.107354	0.512	1	0.442375	1.05069	0.263	0.471259	1.00591	0.474
miR-503	0.148642	2.46128	0.015	1	0.497922	1.18518	0.001	0.539525	1.15364	0.002
miR-504/4725-5p	0.0457562	-1.66713	0.976	1	0.365203	0.861295	0.94	0.414731	0.877968	0.959
miR-505/505-3p	0.0620982	-0.969338	0.836	1	0.421351	0.992837	0.554	0.443815	0.941386	0.799
miR-539/539-5p	0.140819	1.47605	0.079	1	0.460868	1.10134	0.04	0.491115	1.05121	0.141
miR-542-3p	0.0629072	-1.21283	0.905	1	0.432943	1.02325	0.387	0.448055	0.954382	0.781
miR-543	0.116716	-0.496493	0.682	1	0.442891	1.06346	0.102	0.483438	1.04144	0.179
miR-544/544ab/544-3p	0.108309	-0.546642	0.695	1	0.414361	0.992151	0.543	0.454862	0.9785	0.682
miR-590-3p	0.160042	2.7104	0.009	1	0.470279	1.1268	0.019	0.5071	1.0871	0.036
miR-592/599	0.0582705	-0.93728	0.819	1	0.44695	1.04902	0.287	0.470233	0.994883	0.536
miR-653	0.0580256	-0.82856	0.773	1	0.400885	0.941702	0.752	0.435155	0.91831	0.882
miR-7/7ab	0.090894	-0.890811	0.817	1	0.387853	0.926707	0.89	0.413179	0.885149	0.986
miR-758	0.0532887	-1.30957	0.925	1	0.422726	0.994106	0.538	0.453329	0.957858	0.71
miR-873	0.0841766	-0.406925	0.629	1	0.466008	1.10858	0.07	0.494977	1.05695	0.168
miR-874	0.0637633	-1.20869	0.893	1	0.376596	0.895445	0.919	0.398191	0.845144	0.994
miR-875-5p	0.0424662	-0.72252	0.75	1	0.366623	0.841666	0.921	0.404352	0.835393	0.964
miR-876-5p/3167	0.0647919	-0.73942	0.758	1	0.444407	1.04726	0.288	0.478312	1.01333	0.418
miR-9/9ab	0.166612	-0.150762	0.529	1	0.430918	1.04196	0.145	0.466854	1.01155	0.377
miR-93/93a/105/106a/291a-3p/294/295/302abcde/372/373/428/519a/520be/520acd-3p/1378/1420ac	0.177267	1.5007	0.079	1	0.479011	1.15534	0.001	0.498872	1.07693	0.019
miR-96/507/1271	0.145759	-1.27843	0.906	1	0.39881	0.961216	0.834	0.433147	0.936881	0.975
miR-99ab/100	0.0329563	-0.49875	0.64	1	0.469301	1.053	0.348	0.508203	1.02433	0.431

## Sheet: GSE16568
miRFam	NPES	NPES.ZScore	NPES.pvalue	NPES.fdr	GSEA.ES	GSEA.NES	GSEA.pvalue	GR.GSEA.ES	GR.GSEA.NES	GR.GSEA.pvalue
let-7/98/4458/4500	0.249159	6.53947	0	0	0.530307	1.27981	0	0.493032	1.13034	0
miR-101/101ab	0.191548	3.73316	0	0	0.535658	1.2867	0	0.490215	1.12137	0.001
miR-103a/107/107ab	0.170977	3.03461	0.004	0.00993333	0.532244	1.27687	0	0.49689	1.1335	0
miR-10abc/10a-5p	0.11681	2.40618	0.013	0.023622	0.535463	1.27057	0	0.50261	1.12859	0.022
miR-122/122a/1352	0.108762	3.12822	0.004	0.00993333	0.567295	1.32271	0	0.530914	1.17899	0.012
miR-124/124ab/506	0.277688	5.45339	0	0	0.550274	1.33133	0	0.511933	1.17846	0
miR-125a-3p/1554	0.0868332	0.865898	0.195	0.225233	0.512275	1.20301	0.008	0.479698	1.06346	0.19
miR-125a-5p/125b-5p/351/670/4319	0.210251	4.71251	0	0	0.533869	1.28579	0	0.497565	1.1395	0
miR-126-3p	0.0424794	1.37253	0.094	0.121791	0.703765	1.51252	0	0.676696	1.37073	0.007
miR-127/127-3p	0.0274426	0.816968	0.183	0.218136	0.595065	1.18997	0.218201	0.595673	1.14738	0.242363
miR-128/128ab	0.216558	4.46546	0	0	0.527425	1.27039	0	0.494555	1.13122	0
miR-129-5p/129ab-5p	0.138281	3.62389	0.001	0.00331111	0.526606	1.2501	0	0.49136	1.10465	0.042
miR-130ac/301ab/301b/301b-3p/454/721/4295/3666	0.20819	4.20598	0	0	0.541633	1.30208	0	0.501926	1.14935	0
miR-132/212/212-3p	0.146336	3.73878	0	0	0.559397	1.33226	0	0.523958	1.1829	0.001
miR-133abc	0.169513	2.89413	0.003	0.00798214	0.557128	1.33726	0	0.520582	1.1851	0
miR-134/3118	0.0750018	0.629625	0.253	0.285583	0.492907	1.14378	0.056	0.4592	1.01609	0.429
miR-135ab/135a-5p	0.170554	2.62197	0.004	0.00993333	0.530652	1.27013	0	0.492418	1.12551	0
miR-136	0.113148	2.60144	0.01	0.0188608	0.519999	1.21815	0	0.482555	1.07545	0.135
miR-137/137ab	0.217977	4.27886	0	0	0.542925	1.30832	0	0.507621	1.163	0
miR-138/138ab	0.162	2.91135	0.002	0.00596	0.531652	1.27006	0	0.494512	1.12682	0
miR-139-5p	0.135516	3.02932	0.006	0.0127714	0.545261	1.29278	0	0.500904	1.13069	0.009
miR-140/140-5p/876-3p/1244	0.142814	3.59392	0.001	0.00331111	0.573592	1.35866	0	0.534339	1.20299	0.001
miR-141/200a	0.163846	2.05109	0.022	0.036022	0.514085	1.23374	0	0.477514	1.08837	0.019
miR-142-3p	0.130875	2.63036	0.005	0.0114615	0.550334	1.30224	0	0.511594	1.1557	0.003
miR-143/1721/4770	0.131814	2.42207	0.009	0.0174156	0.531096	1.25973	0	0.496713	1.12358	0.01
miR-144	0.218913	5.75924	0	0	0.561986	1.34973	0	0.519865	1.18541	0
miR-145	0.202604	5.3704	0	0	0.54373	1.30121	0	0.500041	1.13924	0.001
miR-146ac/146b-5p	0.090558	1.25804	0.109	0.137636	0.536168	1.25327	0.001	0.497874	1.11342	0.069
miR-148ab-3p/152	0.197215	4.91261	0	0	0.564256	1.35269	0	0.526092	1.20177	0
miR-149	0.132063	1.76299	0.045	0.0657353	0.51876	1.23279	0	0.479661	1.0886	0.044
miR-150/5127	0.0952155	0.700485	0.229	0.260466	0.530806	1.25276	0	0.48327	1.08248	0.104
miR-153	0.175893	2.98051	0.003	0.00798214	0.531411	1.27105	0	0.498136	1.13566	0.001
miR-154/872	0.0605538	0.139056	0.412	0.434408	0.529251	1.21887	0.019	0.492264	1.08026	0.197
miR-155	0.154184	3.95675	0	0	0.542419	1.28882	0	0.497472	1.12594	0.01
miR-15abc/16/16abc/195/322/424/497/1907	0.248149	5.30627	0	0	0.542172	1.30694	0	0.512391	1.17328	0
miR-17/17-5p/20ab/20b-5p/93/106ab/427/518a-3p/519d	0.228123	4.50621	0	0	0.533843	1.28753	0	0.501429	1.14854	0
miR-181abcd/4262	0.215636	3.84689	0	0	0.53129	1.27997	0	0.497789	1.14086	0
miR-182	0.217676	3.59868	0	0	0.527376	1.27265	0	0.489778	1.12136	0.002
miR-183	0.149957	3.79958	0.001	0.00331111	0.530907	1.26157	0	0.491729	1.11387	0.015
miR-184	0.0470306	1.58064	0.084	0.111096	0.70186	1.50723	0.001001	0.685807	1.39837	0.004004
miR-185/882/3473/4306/4644	0.0807596	-0.835319	0.79	0.79	0.476947	1.1291	0.039	0.452616	1.01585	0.415
miR-186	0.144863	2.61989	0.007	0.0144861	0.524903	1.25168	0	0.488118	1.10533	0.014
miR-18ab/4735-3p	0.120495	2.66201	0.007	0.0144861	0.547686	1.29963	0	0.508254	1.14032	0.009
miR-190/190ab	0.0855232	1.38608	0.085	0.111096	0.534714	1.23964	0.002	0.53317	1.17858	0.015
miR-191	0.089985	4.04036	0.001	0.00331111	0.678563	1.51689	0	0.645478	1.38224	0
miR-192/215	0.079688	1.07788	0.157	0.193331	0.548512	1.28248	0.001	0.494894	1.09722	0.123
miR-193/193b/193a-3p	0.0839474	0.202612	0.413	0.434408	0.510768	1.20214	0.006	0.477498	1.06281	0.173
miR-194	0.105968	0.612653	0.261	0.292398	0.515587	1.22737	0	0.467954	1.05448	0.163
miR-196abc	0.13444	3.48176	0	0	0.529597	1.25254	0	0.49774	1.11922	0.022
miR-197	0.0879626	0.84236	0.194	0.225233	0.498729	1.17188	0.012	0.444534	0.990308	0.552
miR-199ab-5p	0.151046	2.79404	0.003	0.00798214	0.548484	1.3088	0	0.509688	1.15729	0
miR-19ab	0.258983	7.20376	0	0	0.560979	1.35097	0	0.52947	1.21475	0
miR-1ab/206/613	0.208247	5.33163	0	0	0.57143	1.37259	0	0.528231	1.20549	0
miR-200bc/429/548a	0.184196	2.27091	0.016	0.0280471	0.534974	1.28474	0	0.491031	1.12413	0
miR-202-3p	0.218476	6.03415	0	0	0.552332	1.32814	0	0.517991	1.18387	0
miR-203	0.168271	3.27427	0.003	0.00798214	0.551841	1.32417	0	0.514896	1.17246	0
miR-204/204b/211	0.172065	3.41375	0	0	0.554752	1.33478	0	0.526751	1.19827	0
miR-205/205ab	0.136961	2.81613	0.006	0.0127714	0.528827	1.25981	0	0.491007	1.10895	0.021
miR-208ab/208ab-3p	0.092241	2.06992	0.028	0.0439158	0.547229	1.27166	0.001	0.517374	1.14439	0.035
miR-21/590-5p	0.122003	2.54639	0.008	0.0158933	0.554093	1.31209	0	0.501394	1.12909	0.013
miR-210	0.027499	-0.351454	0.609	0.621514	0.522654	1.13821	0.227227	0.515411	1.06792	0.34
miR-214/761/3619-5p	0.167167	2.71061	0.005	0.0114615	0.513459	1.2344	0	0.482061	1.0982	0.008
miR-216a	0.110974	2.23102	0.016	0.0280471	0.517234	1.22009	0.001	0.486031	1.09051	0.071
miR-216b/216b-5p	0.101002	1.29774	0.108	0.137538	0.51779	1.22155	0.002	0.475685	1.06783	0.156
miR-217	0.131696	2.73917	0.008	0.0158933	0.550436	1.30869	0	0.512283	1.15305	0.003
miR-218/218a	0.189593	2.92134	0.002	0.00596	0.499296	1.20267	0	0.468176	1.07049	0.018
miR-219-5p/508/508-3p/4782-3p	0.131809	2.35313	0.01	0.0188608	0.557752	1.32435	0	0.497059	1.1262	0.015
miR-22/22-3p	0.23212	9.86917	0	0	0.618935	1.48015	0	0.575099	1.30405	0
miR-221/222/222ab/1928	0.163954	4.46945	0	0	0.564031	1.34526	0	0.534169	1.21021	0
miR-223	0.126405	2.89216	0.002	0.00596	0.566086	1.34189	0	0.513526	1.1527	0.004
miR-224	0.133884	2.82786	0.006	0.0127714	0.547406	1.30119	0	0.50413	1.1387	0.004
miR-23abc/23b-3p	0.217803	4.69988	0	0	0.539653	1.29768	0	0.505152	1.15635	0
miR-24/24ab/24-3p	0.165005	2.9292	0.004	0.00993333	0.521639	1.25285	0	0.480852	1.09628	0.012
miR-25/32/92abc/363/363-3p/367	0.205948	4.08775	0	0	0.537609	1.29302	0	0.505373	1.15667	0
miR-26ab/1297/4465	0.221092	6.30938	0	0	0.572176	1.378	0	0.53973	1.23127	0
miR-27abc/27a-3p	0.235027	4.74984	0	0	0.526789	1.27116	0	0.494051	1.13266	0
miR-28-5p/708/1407/1653/3139	0.0774423	0.0314452	0.467	0.483215	0.502321	1.18111	0.011	0.474478	1.0594	0.219
miR-290-5p/292-5p/371-5p/293	0.105265	1.85874	0.044	0.0649109	0.565513	1.33646	0	0.537905	1.20371	0.002
miR-296-3p	0.0577345	1.39749	0.085	0.111096	0.565289	1.28159	0.02	0.535943	1.14418	0.119
miR-299/299-3p/3563-3p	0.0490461	-0.0999042	0.508	0.522014	0.47493	1.08273	0.251	0.443918	0.96257	0.622
miR-29abcd	0.240107	5.70983	0	0	0.549745	1.32717	0	0.514644	1.1782	0
miR-300/381/539-3p	0.177231	2.89963	0.002	0.00596	0.531385	1.27346	0	0.491827	1.12111	0.002
miR-30abcdef/30abe-5p/384-5p	0.227189	3.9843	0	0	0.535881	1.29345	0	0.500163	1.14572	0
miR-31	0.136452	2.91969	0.005	0.0114615	0.547678	1.30321	0	0.511625	1.15557	0.001
miR-320abcd/4429	0.191932	5.05225	0	0	0.578936	1.38651	0	0.551878	1.25451	0
miR-324-5p	0.0732976	0.827527	0.186	0.21822	0.542948	1.26661	0.001	0.511001	1.12937	0.066
miR-326/330/330-5p	0.138982	2.50434	0.011	0.0204875	0.511139	1.21859	0	0.473494	1.07385	0.082
miR-328a/328b-3p	0.0876181	0.895696	0.183	0.218136	0.496614	1.16335	0.02	0.479109	1.07097	0.171
miR-329/329ab/362-3p	0.114304	1.92206	0.031	0.0481146	0.517307	1.23002	0	0.496591	1.11751	0.033
miR-335/335-5p	0.12231	3.22102	0	0	0.548874	1.29191	0	0.514661	1.15389	0.01
miR-338/338-3p	0.120459	2.24685	0.013	0.023622	0.561544	1.32967	0	0.521618	1.17606	0.001
miR-339b/339-5p/3586-5p	0.0761503	0.250007	0.4	0.428777	0.487627	1.14416	0.041	0.450638	1.00008	0.49
miR-33a-3p/365/365-3p	0.120976	2.67474	0.006	0.0127714	0.543577	1.28083	0	0.487299	1.09525	0.069
miR-33ab/33-5p	0.132591	2.54743	0.008	0.0158933	0.522184	1.24	0	0.493401	1.11667	0.017
miR-340-5p	0.130154	1.38316	0.076	0.102945	0.511238	1.22234	0	0.476113	1.07942	0.056
miR-342-3p	0.121783	2.95093	0.005	0.0114615	0.538836	1.27889	0	0.497672	1.11589	0.04
miR-346	0.0905281	2.36839	0.017	0.0294535	0.518055	1.20098	0.014	0.491886	1.0867	0.153
miR-34ac/34bc-5p/449abc/449c-5p	0.17356	3.18589	0.001	0.00331111	0.521456	1.25088	0	0.479101	1.0877	0.012
miR-361-5p	0.102297	2.05921	0.023	0.0368495	0.549144	1.28918	0	0.517117	1.1551	0.019
miR-370	0.103395	0.0714469	0.449	0.467839	0.482817	1.15135	0.01	0.440901	0.992595	0.548
miR-374ab	0.119044	0.710386	0.218	0.249862	0.477395	1.13941	0.006	0.434809	0.986254	0.607
miR-375	0.0656707	-0.566424	0.699	0.70851	0.469872	1.09804	0.121	0.426723	0.953665	0.735
miR-376abd/376b-3p	0.0914018	1.37863	0.081	0.10873	0.55428	1.29847	0	0.51108	1.13951	0.023
miR-376c/741-5p	0.103708	1.78132	0.049	0.0702019	0.536579	1.26308	0	0.505358	1.13617	0.017
miR-377	0.171098	4.11821	0	0	0.563746	1.34814	0	0.524915	1.19127	0
miR-378/422a/378bcdefhi	0.0796582	0.597199	0.272	0.302448	0.527893	1.23646	0	0.490471	1.08936	0.104
miR-379/1193-5p/3529	0.0882734	2.87098	0.005	0.0114615	0.57063	1.30484	0.001	0.546939	1.1924	0.024
miR-382	0.0932562	1.79823	0.038	0.0571919	0.569004	1.32568	0	0.526781	1.17204	0.013
miR-383	0.0955726	2.04356	0.035	0.0532143	0.581907	1.36062	0	0.547595	1.21724	0.002
miR-384/384-3p	0.111616	2.22316	0.024	0.0380426	0.536411	1.26374	0	0.502196	1.12844	0.024
miR-410/344de/344b-1-3p	0.11894	2.16765	0.016	0.0280471	0.556119	1.32477	0	0.5117	1.15764	0.006
miR-411	0.0690554	1.21722	0.098	0.125879	0.538272	1.23567	0.017	0.500017	1.09345	0.183
miR-421	0.161266	4.88743	0	0	0.5713	1.35675	0	0.549696	1.24355	0
miR-425/425-5p/489	0.101174	2.20146	0.021	0.0351573	0.560376	1.31401	0	0.518037	1.15676	0.016
miR-431	0.0885372	1.77167	0.05	0.0709524	0.555978	1.30368	0	0.527353	1.17107	0.02
miR-433	0.112801	1.90922	0.033	0.0506907	0.535269	1.26507	0	0.495245	1.11436	0.032
miR-448/448-3p	0.17182	3.46505	0	0	0.536371	1.28617	0	0.507508	1.15632	0
miR-451	0.0352113	0.963003	0.153	0.189975	0.733023	1.54237	0.00403633	0.708053	1.41793	0.01002
miR-455-5p	0.0817701	0.431368	0.33	0.358905	0.512544	1.20458	0.003	0.484187	1.08135	0.137
miR-485-5p/1698/1703/1962	0.102046	0.161501	0.414	0.434408	0.510044	1.21408	0	0.47432	1.07003	0.113
miR-486-5p/3107	0.0774128	0.898274	0.186	0.21822	0.515556	1.19776	0.007	0.480284	1.06551	0.211
miR-487b	0.0298047	0.946523	0.167	0.202301	0.586109	1.19517	0.20203	0.528483	1.01167	0.472782
miR-488	0.123563	2.44286	0.009	0.0174156	0.527889	1.25126	0	0.500941	1.12503	0.016
miR-490-3p	0.0792655	0.512256	0.286	0.315659	0.522911	1.23271	0.004	0.474943	1.0542	0.226
miR-491-5p	0.0714821	0.241891	0.384	0.414609	0.478805	1.12095	0.084	0.452901	1.00083	0.48
miR-494	0.167591	4.57784	0	0	0.548151	1.31	0	0.506687	1.14755	0.002
miR-495/1192	0.15491	1.98896	0.021	0.0351573	0.533235	1.27765	0	0.48879	1.11115	0.001
miR-496	0.105431	3.93916	0	0	0.57453	1.31878	0	0.539034	1.18545	0.013
miR-499-5p	0.138161	4.06842	0	0	0.572729	1.35987	0	0.541635	1.21781	0
miR-503	0.124577	1.82035	0.048	0.0694369	0.531153	1.26612	0	0.50167	1.13226	0.01
miR-504/4725-5p	0.109847	2.65972	0.003	0.00798214	0.504155	1.18768	0.007	0.462618	1.03029	0.326
miR-505/505-3p	0.127567	4.0962	0	0	0.562449	1.32205	0	0.510649	1.1452	0.018
miR-539/539-5p	0.135289	1.76929	0.052	0.0730943	0.525348	1.25661	0	0.493831	1.11638	0.008
miR-542-3p	0.108957	1.90497	0.04	0.0596	0.541944	1.27878	0	0.495612	1.11025	0.051
miR-543	0.163312	3.14759	0.003	0.00798214	0.54742	1.31026	0	0.507689	1.15216	0
miR-544/544ab/544-3p	0.144456	2.1114	0.023	0.0368495	0.528774	1.26604	0	0.500442	1.13746	0
miR-590-3p	0.131058	1.5395	0.063	0.0869167	0.531114	1.271	0	0.490768	1.11364	0.007
miR-592/599	0.080278	0.43384	0.309	0.338537	0.552743	1.29454	0	0.502824	1.12185	0.043
miR-653	0.0925389	1.72458	0.055	0.0765888	0.538433	1.26546	0	0.501411	1.11797	0.061
miR-7/7ab	0.142557	2.86786	0.006	0.0127714	0.548262	1.30389	0	0.511119	1.15816	0.002
miR-758	0.10069	2.09373	0.019	0.0325402	0.525526	1.23529	0.002	0.491608	1.09812	0.085
miR-873	0.120462	2.31825	0.022	0.036022	0.507404	1.20317	0	0.468103	1.05519	0.186
miR-874	0.100355	1.18906	0.124	0.155261	0.480825	1.14099	0.025	0.444929	1.00029	0.499
miR-875-5p	0.0749331	1.53354	0.069	0.0943211	0.594295	1.35913	0	0.556335	1.21631	0.012
miR-876-5p/3167	0.0894327	0.978091	0.167	0.202301	0.527891	1.2385	0	0.482558	1.07906	0.143
miR-9/9ab	0.216224	3.8608	0	0	0.537005	1.29309	0	0.50502	1.15685	0
miR-93/93a/105/106a/291a-3p/294/295/302abcde/372/373/428/519a/520be/520acd-3p/1378/1420ac	0.190335	3.2128	0.002	0.00596	0.53498	1.28785	0	0.495708	1.12961	0
miR-96/507/1271	0.220842	4.34834	0	0	0.522406	1.25845	0	0.481792	1.10312	0.001
miR-99ab/100	0.0333498	-0.592112	0.71	0.714797	0.542352	1.22171	0.046	0.499448	1.07749	0.282

## Sheet: GSE16569
miRFam	NPES	NPES.ZScore	NPES.pvalue	NPES.fdr	GSEA.ES	GSEA.NES	GSEA.pvalue	GR.GSEA.ES	GR.GSEA.NES	GR.GSEA.pvalue
let-7/98/4458/4500	0.173313	0.803573	0.23	0.439359	0.345191	1.04498	0.149	0.356161	0.96531	0.829
miR-101/101ab	0.17202	3.2357	0.002	0.0425714	0.386959	1.16512	0.001	0.383162	1.03321	0.227
miR-103a/107/107ab	0.149311	2.0577	0.018	0.10728	0.36789	1.10502	0.02	0.380949	1.02616	0.285
miR-10abc/10a-5p	0.0932087	0.960463	0.16	0.360623	0.37585	1.10594	0.086	0.373352	0.982073	0.595
miR-122/122a/1352	0.0693813	0.207606	0.418	0.587645	0.356389	1.03379	0.373	0.370381	0.966516	0.644
miR-124/124ab/506	0.234218	3.16767	0.002	0.0425714	0.378124	1.15052	0	0.375112	1.01919	0.268
miR-125a-3p/1554	0.0726562	-0.0824051	0.526	0.647719	0.337958	0.988097	0.546	0.340904	0.893771	0.911
miR-125a-5p/125b-5p/351/670/4319	0.169484	2.23935	0.013	0.0922381	0.394663	1.18959	0	0.395397	1.06956	0.054
miR-126-3p	0.0213572	-0.453858	0.655	0.762461	0.399722	1.01587	0.467936	0.383842	0.888002	0.713714
miR-127/127-3p	0.0387718	2.32035	0.024	0.132444	0.548959	1.28062	0.128337	0.608305	1.28323	0.107833
miR-128/128ab	0.168123	1.07374	0.141	0.332922	0.359445	1.08352	0.032	0.363875	0.983357	0.671
miR-129-5p/129ab-5p	0.112896	2.33903	0.009	0.0788824	0.38515	1.1394	0.026	0.391645	1.04198	0.252
miR-130ac/301ab/301b/301b-3p/454/721/4295/3666	0.173128	2.15604	0.016	0.0993333	0.372121	1.12276	0.003	0.383268	1.03638	0.172
miR-132/212/212-3p	0.101874	0.309623	0.363	0.54087	0.370285	1.09619	0.069	0.386982	1.0307	0.298
miR-133abc	0.151734	2.51278	0.01	0.0827778	0.380368	1.14367	0.006	0.385066	1.03707	0.219
miR-134/3118	0.0703223	0.59731	0.27	0.483812	0.394718	1.13709	0.073	0.397309	1.03384	0.348
miR-135ab/135a-5p	0.14731	1.66142	0.051	0.199974	0.389468	1.1723	0.001	0.388671	1.04703	0.145
miR-136	0.0825802	0.334007	0.35	0.54087	0.410227	1.20197	0.011	0.412462	1.08749	0.12
miR-137/137ab	0.1637	0.115557	0.437	0.591936	0.355659	1.07487	0.046	0.360233	0.975505	0.736
miR-138/138ab	0.130149	0.940203	0.172	0.364222	0.37983	1.13885	0.01	0.382958	1.02898	0.278
miR-139-5p	0.094265	-0.0642884	0.516	0.646084	0.382862	1.13358	0.036	0.385054	1.02515	0.35
miR-140/140-5p/876-3p/1244	0.0966337	0.216964	0.419	0.587645	0.367323	1.09246	0.102	0.355048	0.944901	0.804
miR-141/200a	0.159838	2.86144	0.004	0.0662222	0.381748	1.14819	0.001	0.382723	1.03363	0.237
miR-142-3p	0.110279	1.79612	0.042	0.173833	0.354338	1.04233	0.274	0.366337	0.969885	0.698
miR-143/1721/4770	0.128193	3.19689	0	0	0.408417	1.21004	0.002	0.418195	1.11519	0.03
miR-144	0.161854	1.74883	0.046	0.185243	0.363447	1.09778	0.022	0.364335	0.983391	0.651
miR-145	0.154711	1.95625	0.029	0.13997	0.389342	1.17048	0	0.394811	1.06367	0.076
miR-146ac/146b-5p	0.079211	0.793896	0.203	0.399947	0.379866	1.09941	0.143	0.357915	0.940641	0.768
miR-148ab-3p/152	0.152488	1.87276	0.035	0.153382	0.353792	1.06153	0.121	0.366863	0.988583	0.595
miR-149	0.102209	-0.554493	0.701	0.79128	0.357547	1.06411	0.153	0.368878	0.983523	0.622
miR-150/5127	0.0849676	0.166242	0.422	0.587645	0.377418	1.10891	0.094	0.392658	1.03621	0.321
miR-153	0.12457	-1.17949	0.888	0.918833	0.336582	1.01099	0.413	0.341738	0.922386	0.965
miR-154/872	0.0479527	-0.793568	0.797	0.860529	0.32889	0.933639	0.714	0.354256	0.905993	0.819
miR-155	0.0944516	-0.744486	0.772	0.846146	0.366464	1.08869	0.091	0.366842	0.980068	0.642
miR-15abc/16/16abc/195/322/424/497/1907	0.208645	3.04372	0.003	0.055875	0.390377	1.18459	0	0.396382	1.07665	0.018
miR-17/17-5p/20ab/20b-5p/93/106ab/427/518a-3p/519d	0.181803	1.34527	0.088	0.2682	0.377508	1.14323	0.001	0.379883	1.02867	0.227
miR-181abcd/4262	0.168175	0.507282	0.31	0.518989	0.3704	1.12257	0.002	0.37133	1.0047	0.454
miR-182	0.167541	0.0692244	0.48	0.616552	0.361053	1.0921	0.018	0.382088	1.03458	0.174
miR-183	0.0994079	-0.273551	0.616	0.734272	0.379578	1.12955	0.032	0.380238	1.01507	0.405
miR-184	0.0401456	1.34107	0.1	0.275926	0.501687	1.28613	0.0820821	0.495287	1.15865	0.192
miR-185/882/3473/4306/4644	0.0877568	0.140601	0.434	0.591936	0.331078	0.9705	0.661	0.368337	0.973113	0.659
miR-186	0.0875487	-2.42871	0.994	0.994	0.314267	0.936834	0.837	0.339863	0.910272	0.954
miR-18ab/4735-3p	0.114665	3.0913	0.005	0.0745	0.432546	1.26785	0.001	0.426151	1.12784	0.034
miR-190/190ab	0.0686093	0.346232	0.359	0.54087	0.380139	1.10495	0.148	0.40136	1.04232	0.302
miR-191	0.0402883	0.266442	0.383	0.548721	0.486065	1.31594	0.029	0.409604	1.00371	0.486
miR-192/215	0.0532532	-1.12704	0.88	0.917965	0.364769	1.04898	0.322	0.364848	0.946432	0.734
miR-193/193b/193a-3p	0.0830162	0.621195	0.246	0.458175	0.387522	1.1384	0.068	0.387648	1.01771	0.411
miR-194	0.111216	1.79603	0.041	0.173833	0.402503	1.18975	0.005	0.392248	1.04546	0.234
miR-196abc	0.0752059	-1.33594	0.922	0.934544	0.350602	1.03082	0.343	0.361802	0.958574	0.741
miR-197	0.0706604	-0.436226	0.663	0.765791	0.357092	1.04208	0.317	0.355967	0.932013	0.812
miR-199ab-5p	0.14353	3.49355	0.001	0.03725	0.395599	1.17826	0.003	0.400837	1.07719	0.068
miR-19ab	0.19397	2.5708	0.006	0.0745	0.375947	1.14048	0	0.375813	1.01856	0.305
miR-1ab/206/613	0.165215	2.85166	0.002	0.0425714	0.405284	1.21555	0	0.397477	1.07407	0.046
miR-200bc/429/548a	0.173918	2.54195	0.008	0.0788824	0.390407	1.17786	0	0.393132	1.06335	0.058
miR-202-3p	0.145775	0.346658	0.36	0.54087	0.338691	1.02006	0.365	0.355766	0.961219	0.815
miR-203	0.133533	1.0868	0.142	0.332922	0.355871	1.06684	0.099	0.356633	0.955949	0.821
miR-204/204b/211	0.133657	0.918239	0.192	0.39189	0.374727	1.12274	0.012	0.384368	1.0338	0.244
miR-205/205ab	0.107711	0.731375	0.228	0.439359	0.381676	1.1278	0.034	0.388977	1.03705	0.253
miR-208ab/208ab-3p	0.0795564	1.60444	0.062	0.225317	0.403919	1.16529	0.049	0.389238	1.01	0.445
miR-21/590-5p	0.106018	2.06307	0.029	0.13997	0.376359	1.10807	0.073	0.39905	1.0598	0.193
miR-210	0.0248766	-0.518187	0.676	0.7748	0.433945	1.13727	0.247495	0.420174	0.991777	0.505
miR-214/761/3619-5p	0.153078	2.61936	0.009	0.0788824	0.38393	1.15608	0	0.38698	1.04021	0.2
miR-216a	0.0854775	0.492924	0.293	0.502875	0.377624	1.1032	0.111	0.381756	1.00504	0.469
miR-216b/216b-5p	0.07447	-0.754889	0.778	0.846146	0.361085	1.05832	0.241	0.376146	0.993447	0.536
miR-217	0.108319	1.47254	0.073	0.252953	0.381331	1.12722	0.044	0.393605	1.04588	0.225
miR-218/218a	0.146264	-0.326107	0.614	0.734272	0.361195	1.08983	0.028	0.367819	0.99259	0.576
miR-219-5p/508/508-3p/4782-3p	0.103362	0.420677	0.321	0.51988	0.406542	1.20064	0.005	0.391019	1.0411	0.243
miR-22/22-3p	0.119651	0.418912	0.336	0.532596	0.372197	1.11278	0.031	0.375652	1.00873	0.431
miR-221/222/222ab/1928	0.109326	0.276166	0.377	0.548721	0.365015	1.08886	0.078	0.339002	0.904038	0.955
miR-223	0.108163	2.03107	0.031	0.13997	0.374038	1.10607	0.087	0.369264	0.977683	0.639
miR-224	0.0824209	-1.38805	0.92	0.934544	0.337491	1.00533	0.469	0.352487	0.93704	0.861
miR-23abc/23b-3p	0.168089	0.928245	0.167	0.360623	0.379534	1.14886	0.003	0.385243	1.04112	0.15
miR-24/24ab/24-3p	0.146648	2.17729	0.014	0.0948182	0.395961	1.18758	0.001	0.392799	1.05822	0.112
miR-25/32/92abc/363/363-3p/367	0.174661	2.57722	0.006	0.0745	0.367129	1.10895	0.012	0.370408	0.99978	0.498
miR-26ab/1297/4465	0.147701	0.484857	0.314	0.519844	0.370377	1.11435	0.013	0.379325	1.0221	0.311
miR-27abc/27a-3p	0.19426	2.44104	0.008	0.0788824	0.381419	1.1542	0.001	0.383609	1.03849	0.131
miR-28-5p/708/1407/1653/3139	0.058303	-1.67414	0.961	0.967493	0.328484	0.960883	0.676	0.340952	0.889609	0.928
miR-290-5p/292-5p/371-5p/293	0.0924933	1.41712	0.077	0.26075	0.429538	1.25451	0	0.43629	1.15074	0.025
miR-296-3p	0.0380029	-0.0811456	0.51	0.646084	0.312883	0.855881	0.831	0.326245	0.804626	0.935
miR-299/299-3p/3563-3p	0.0411002	-0.682954	0.743	0.832383	0.322558	0.90233	0.776	0.328941	0.827883	0.936
miR-29abcd	0.189065	2.3924	0.009	0.0788824	0.387961	1.17313	0	0.393714	1.06881	0.023
miR-300/381/539-3p	0.171149	3.41482	0.001	0.03725	0.380615	1.14426	0.001	0.375627	1.01286	0.367
miR-30abcdef/30abe-5p/384-5p	0.195849	2.35199	0.011	0.0862632	0.36709	1.11301	0.004	0.377785	1.02359	0.245
miR-31	0.109897	1.32472	0.089	0.2682	0.404619	1.20041	0	0.384841	1.02237	0.344
miR-320abcd/4429	0.139723	1.24955	0.108	0.287357	0.36246	1.08635	0.048	0.377957	1.01958	0.321
miR-324-5p	0.0664417	0.629127	0.256	0.470914	0.406242	1.16881	0.06	0.382932	0.988321	0.549
miR-326/330/330-5p	0.11731	1.30392	0.098	0.275926	0.394569	1.17512	0.007	0.3985	1.06579	0.122
miR-328a/328b-3p	0.0696046	-0.397523	0.649	0.761425	0.398172	1.16135	0.036	0.379053	0.990919	0.55
miR-329/329ab/362-3p	0.0923756	0.485146	0.321	0.51988	0.375212	1.10961	0.078	0.400777	1.057	0.2
miR-335/335-5p	0.0920198	1.31792	0.097	0.275926	0.409583	1.20273	0.008	0.395571	1.04375	0.278
miR-338/338-3p	0.0866231	-0.332266	0.629	0.743817	0.332282	0.979518	0.598	0.358545	0.946843	0.79
miR-339b/339-5p/3586-5p	0.08344	1.43762	0.083	0.266298	0.398162	1.1589	0.047	0.40245	1.04923	0.258
miR-33a-3p/365/365-3p	0.0907444	0.572013	0.273	0.483812	0.414381	1.21253	0.002	0.401727	1.06103	0.164
miR-33ab/33-5p	0.10843	1.14221	0.143	0.332922	0.348097	1.03004	0.323	0.371631	0.987898	0.571
miR-340-5p	0.109623	0.0884163	0.446	0.593339	0.398144	1.18982	0.005	0.40855	1.09148	0.045
miR-342-3p	0.0829165	-0.0509777	0.512	0.646084	0.369359	1.08351	0.154	0.378457	0.997994	0.506
miR-346	0.0693161	0.921018	0.176	0.364222	0.376676	1.07892	0.236	0.38214	0.984803	0.549
miR-34ac/34bc-5p/449abc/449c-5p	0.12314	-0.758787	0.776	0.846146	0.338056	1.01353	0.395	0.346521	0.931815	0.928
miR-361-5p	0.0784858	0.516298	0.297	0.502875	0.391478	1.13571	0.08	0.396144	1.03369	0.314
miR-370	0.106955	0.977242	0.167	0.360623	0.338244	1.00155	0.491	0.359229	0.958541	0.75
miR-374ab	0.117336	1.23331	0.111	0.290158	0.38709	1.15164	0.008	0.392667	1.04712	0.206
miR-375	0.0608613	-0.912042	0.814	0.872561	0.371332	1.07319	0.213	0.370942	0.964496	0.649
miR-376abd/376b-3p	0.0822788	1.16072	0.118	0.300525	0.373467	1.08547	0.165	0.378028	0.987851	0.55
miR-376c/741-5p	0.0820902	0.407468	0.348	0.54087	0.357187	1.04499	0.298	0.363598	0.958288	0.713
miR-377	0.129261	1.40278	0.083	0.266298	0.374859	1.12145	0.021	0.378769	1.01743	0.382
miR-378/422a/378bcdefhi	0.0778976	0.867536	0.196	0.394649	0.401789	1.16739	0.031	0.401773	1.0488	0.268
miR-379/1193-5p/3529	0.0585409	0.985635	0.167	0.360623	0.364449	1.02694	0.411	0.345871	0.875838	0.872
miR-382	0.0653667	-0.296694	0.601	0.728041	0.356309	1.03053	0.388	0.370121	0.964846	0.67
miR-383	0.0840206	1.98153	0.026	0.138357	0.379958	1.10115	0.152	0.374671	0.975812	0.597
miR-384/384-3p	0.0949276	1.53039	0.067	0.23769	0.398872	1.16574	0.023	0.40079	1.05568	0.228
miR-410/344de/344b-1-3p	0.0966311	0.587676	0.276	0.483812	0.40605	1.1964	0.007	0.399709	1.06232	0.166
miR-411	0.0599908	0.968717	0.176	0.364222	0.448382	1.26623	0.013	0.459924	1.17782	0.055
miR-421	0.101291	0.0878875	0.461	0.602478	0.34754	1.03141	0.318	0.351165	0.935321	0.868
miR-425/425-5p/489	0.0916604	2.21666	0.013	0.0922381	0.413946	1.20026	0.013	0.397978	1.04542	0.276
miR-431	0.0680965	0.425537	0.332	0.531914	0.382865	1.10353	0.154	0.380298	0.988817	0.555
miR-433	0.0963628	1.09	0.14	0.332922	0.389723	1.1478	0.027	0.395897	1.05147	0.23
miR-448/448-3p	0.126518	0.100679	0.441	0.591973	0.326331	0.975873	0.675	0.3455	0.926494	0.936
miR-451	0.0344793	1.10537	0.124	0.307933	0.492708	1.20969	0.184024	0.487586	1.10587	0.290873
miR-455-5p	0.0869049	1.43376	0.084	0.266298	0.419916	1.22307	0.004	0.429015	1.12488	0.06
miR-485-5p/1698/1703/1962	0.108938	1.40087	0.09	0.2682	0.387447	1.1436	0.024	0.401275	1.06495	0.152
miR-486-5p/3107	0.0706839	0.750767	0.204	0.399947	0.406113	1.16732	0.056	0.387785	0.999592	0.486
miR-487b	0.00775563	-1.09592	0.881	0.917965	0.489287	1.16713	0.251272	0.457868	1.00792	0.47432
miR-488	0.0879034	-0.237272	0.583	0.712025	0.348039	1.02956	0.349	0.356432	0.943898	0.806
miR-490-3p	0.0683746	-0.102031	0.522	0.647719	0.375183	1.08555	0.163	0.384528	1.00491	0.469
miR-491-5p	0.0522289	-1.43009	0.919	0.934544	0.319614	0.920703	0.779	0.334664	0.869959	0.934
miR-494	0.121051	1.28489	0.1	0.275926	0.352158	1.05031	0.203	0.360896	0.962319	0.756
miR-495/1192	0.137292	1.24261	0.106	0.287164	0.36583	1.09761	0.045	0.374572	1.00741	0.428
miR-496	0.0583561	0.29927	0.381	0.548721	0.377924	1.08099	0.239	0.385823	0.983654	0.57
miR-499-5p	0.102011	1.63867	0.061	0.225317	0.383847	1.12567	0.046	0.390958	1.03454	0.305
miR-503	0.105671	0.736463	0.233	0.439456	0.381794	1.13682	0.031	0.384593	1.02192	0.355
miR-504/4725-5p	0.0766517	0.301184	0.369	0.544366	0.321209	0.93601	0.776	0.329696	0.868839	0.961
miR-505/505-3p	0.0767324	0.0665724	0.465	0.602478	0.381132	1.11768	0.111	0.384269	1.00807	0.443
miR-539/539-5p	0.102723	-0.581105	0.7	0.79128	0.358842	1.06866	0.151	0.370089	0.988685	0.57
miR-542-3p	0.115561	3.60545	0	0	0.413764	1.21378	0.004	0.421082	1.11115	0.052
miR-543	0.122289	0.053656	0.463	0.602478	0.344321	1.03201	0.273	0.351287	0.942103	0.871
miR-544/544ab/544-3p	0.123768	0.954457	0.165	0.360623	0.377279	1.12961	0.019	0.388185	1.04147	0.211
miR-590-3p	0.126538	2.09219	0.023	0.131808	0.402488	1.19815	0	0.407678	1.09155	0.047
miR-592/599	0.0763357	0.487237	0.295	0.502875	0.377633	1.09391	0.154	0.362515	0.947831	0.723
miR-653	0.0728366	0.339076	0.358	0.54087	0.412759	1.19361	0.021	0.42707	1.11598	0.08
miR-7/7ab	0.11786	1.58148	0.062	0.225317	0.370438	1.09993	0.076	0.37427	1.00024	0.488
miR-758	0.0903019	2.02093	0.03	0.13997	0.399312	1.1603	0.049	0.410104	1.07783	0.168
miR-873	0.108454	2.23447	0.016	0.0993333	0.442868	1.30309	0	0.441437	1.17267	0.007
miR-874	0.093323	1.16244	0.119	0.300525	0.407011	1.19623	0.006	0.394038	1.03972	0.301
miR-875-5p	0.0436464	-0.942801	0.836	0.889743	0.356868	1.00324	0.486	0.366979	0.938982	0.725
miR-876-5p/3167	0.0797298	0.585815	0.27	0.483812	0.379907	1.11033	0.107	0.383773	1.00599	0.465
miR-9/9ab	0.181648	1.81959	0.031	0.13997	0.375723	1.13607	0.001	0.382316	1.0359	0.168
miR-93/93a/105/106a/291a-3p/294/295/302abcde/372/373/428/519a/520be/520acd-3p/1378/1420ac	0.136063	-1.15148	0.869	0.917965	0.361078	1.08691	0.042	0.358842	0.969954	0.765
miR-96/507/1271	0.16509	0.152665	0.432	0.591936	0.365249	1.10223	0.005	0.375603	1.01781	0.326
miR-99ab/100	0.0324945	-0.713168	0.753	0.837291	0.436082	1.19149	0.103	0.454839	1.12443	0.18

## Sheet: GSE16572
miRFam	NPES	NPES.ZScore	NPES.pvalue	NPES.fdr	GSEA.ES	GSEA.NES	GSEA.pvalue	GR.GSEA.ES	GR.GSEA.NES	GR.GSEA.pvalue
let-7/98/4458/4500	0.160844	-0.3727	0.642	0.784082	0.31842	0.987895	0.611	0.350297	0.963757	0.849
miR-101/101ab	0.141405	0.133548	0.441	0.706548	0.344292	1.06172	0.104	0.371779	1.0166	0.345
miR-103a/107/107ab	0.149944	2.42013	0.016	0.2831	0.371619	1.14207	0.003	0.399933	1.09201	0.027
miR-10abc/10a-5p	0.0751917	-0.902293	0.823	0.875907	0.311416	0.936083	0.791	0.327597	0.876062	0.967
miR-122/122a/1352	0.073348	0.718585	0.228	0.530813	0.374376	1.10952	0.134	0.413014	1.08928	0.144
miR-124/124ab/506	0.198197	-0.525689	0.687	0.810701	0.321917	1.00412	0.454	0.345274	0.953746	0.948
miR-125a-3p/1554	0.086252	1.47128	0.086	0.39485	0.359319	1.07275	0.218	0.388934	1.02991	0.348
miR-125a-5p/125b-5p/351/670/4319	0.151411	0.46905	0.302	0.622534	0.360401	1.11495	0.01	0.387071	1.06128	0.071
miR-126-3p	0.0203235	-0.593829	0.708	0.817767	0.383812	0.998264	0.494495	0.373261	0.873903	0.753
miR-127/127-3p	0.014795	-0.30481	0.589	0.75656	0.461612	1.07799	0.363163	0.523508	1.12551	0.278403
miR-128/128ab	0.166898	1.1551	0.132	0.437067	0.353026	1.0915	0.025	0.375034	1.02909	0.227
miR-129-5p/129ab-5p	0.108209	1.91568	0.032	0.329368	0.393895	1.19403	0.003	0.409701	1.09854	0.067
miR-130ac/301ab/301b/301b-3p/454/721/4295/3666	0.152028	0.0662827	0.463	0.71371	0.341853	1.05748	0.106	0.366672	1.00406	0.465
miR-132/212/212-3p	0.109981	1.31237	0.106	0.39485	0.357233	1.08163	0.142	0.370525	1.0021	0.476
miR-133abc	0.13068	0.32252	0.358	0.658543	0.357309	1.09928	0.034	0.380106	1.03772	0.207
miR-134/3118	0.074922	1.28654	0.104	0.39485	0.351589	1.0393	0.346	0.382908	1.00583	0.476
miR-135ab/135a-5p	0.137249	0.738708	0.221	0.527413	0.330346	1.01959	0.352	0.361122	0.987344	0.595
miR-136	0.0835842	0.611871	0.264	0.596	0.356192	1.06407	0.237	0.384902	1.02522	0.353
miR-137/137ab	0.169486	0.988971	0.17	0.516939	0.351147	1.09026	0.023	0.37824	1.0387	0.15
miR-138/138ab	0.134298	1.61919	0.063	0.39485	0.357975	1.09781	0.044	0.375494	1.02289	0.302
miR-139-5p	0.0873742	-0.705154	0.768	0.841412	0.37247	1.1275	0.04	0.40104	1.08129	0.089
miR-140/140-5p/876-3p/1244	0.0912409	-0.214309	0.551	0.727858	0.339153	1.02497	0.354	0.367387	0.987931	0.575
miR-141/200a	0.137555	0.574005	0.277	0.606956	0.343936	1.05648	0.128	0.365463	0.999932	0.49
miR-142-3p	0.100049	0.83918	0.191	0.527413	0.346134	1.04866	0.256	0.363802	0.979725	0.626
miR-143/1721/4770	0.106075	0.993799	0.166	0.516939	0.385602	1.17695	0.006	0.406566	1.0944	0.071
miR-144	0.144176	0.0469024	0.477	0.71371	0.349639	1.07988	0.043	0.375649	1.02785	0.234
miR-145	0.146071	1.30812	0.106	0.39485	0.35471	1.0928	0.038	0.374361	1.02195	0.299
miR-146ac/146b-5p	0.0696716	-0.170124	0.546	0.727858	0.363804	1.08241	0.179	0.374987	0.989901	0.533
miR-148ab-3p/152	0.132095	-0.140483	0.549	0.727858	0.324931	1.00029	0.485	0.348625	0.952549	0.859
miR-149	0.10615	0.0917979	0.455	0.713632	0.375062	1.14104	0.02	0.39947	1.08283	0.062
miR-150/5127	0.0933997	1.28536	0.102	0.39485	0.301435	0.909513	0.875	0.335487	0.898787	0.934
miR-153	0.145805	1.33043	0.093	0.39485	0.352211	1.08354	0.047	0.371542	1.01478	0.368
miR-154/872	0.0589211	0.501462	0.288	0.619085	0.423413	1.22244	0.032	0.412924	1.07591	0.227
miR-155	0.118983	2.056	0.019	0.2831	0.345804	1.05427	0.207	0.357933	0.969069	0.702
miR-15abc/16/16abc/195/322/424/497/1907	0.189078	1.18281	0.125	0.423295	0.343595	1.06781	0.048	0.371595	1.02295	0.233
miR-17/17-5p/20ab/20b-5p/93/106ab/427/518a-3p/519d	0.157352	-1.14717	0.878	0.914839	0.320459	0.99252	0.567	0.34183	0.940233	0.95
miR-181abcd/4262	0.164533	0.290711	0.384	0.681143	0.353271	1.09491	0.015	0.379198	1.04295	0.121
miR-182	0.187378	2.48545	0.008	0.2384	0.373862	1.1594	0	0.388091	1.0662	0.044
miR-183	0.117154	1.8978	0.038	0.329368	0.34257	1.03686	0.301	0.360013	0.971218	0.675
miR-184	0.0315721	0.516877	0.269	0.598224	0.412651	1.07687	0.354	0.434248	1.01557	0.465
miR-185/882/3473/4306/4644	0.0850185	-0.0199847	0.479	0.71371	0.371659	1.12033	0.058	0.396047	1.06462	0.156
miR-186	0.102852	-0.610322	0.734	0.824541	0.322289	0.982566	0.612	0.35504	0.963434	0.748
miR-18ab/4735-3p	0.0836067	-0.158503	0.552	0.727858	0.349608	1.05102	0.253	0.378545	1.01242	0.433
miR-190/190ab	0.057649	-0.725935	0.762	0.841022	0.329944	0.969294	0.618	0.376569	0.991848	0.556
miR-191	0.0476101	1.06666	0.125	0.423295	0.445684	1.22921	0.068	0.423828	1.05579	0.345
miR-192/215	0.0704803	0.831367	0.208	0.527413	0.401009	1.17805	0.034	0.415653	1.08893	0.154
miR-193/193b/193a-3p	0.0758807	-0.121379	0.544	0.727858	0.385933	1.15437	0.042	0.413819	1.10418	0.083
miR-194	0.0945557	0.163068	0.439	0.706548	0.361676	1.09689	0.093	0.378597	1.02226	0.355
miR-196abc	0.0964849	1.18274	0.12	0.423295	0.3466	1.04465	0.284	0.383423	1.02821	0.337
miR-197	0.0614036	-1.35715	0.912	0.918162	0.321892	0.955706	0.689	0.333697	0.889942	0.917
miR-199ab-5p	0.113128	0.209404	0.419	0.705267	0.343	1.04977	0.189	0.370312	1.00326	0.459
miR-19ab	0.17647	0.831234	0.199	0.527413	0.343967	1.06797	0.052	0.374116	1.0283	0.217
miR-1ab/206/613	0.153464	1.81645	0.037	0.329368	0.346078	1.06463	0.124	0.381224	1.04589	0.143
miR-200bc/429/548a	0.155944	0.77616	0.222	0.527413	0.344269	1.06469	0.085	0.37028	1.01542	0.357
miR-202-3p	0.137109	-0.40895	0.652	0.789821	0.321284	0.989657	0.561	0.357427	0.979093	0.702
miR-203	0.138101	1.76404	0.042	0.329368	0.35414	1.08856	0.047	0.381275	1.03944	0.208
miR-204/204b/211	0.131037	0.819435	0.199	0.527413	0.34852	1.07066	0.101	0.367331	1.00072	0.497
miR-205/205ab	0.102698	0.40391	0.326	0.642442	0.349653	1.06359	0.172	0.37863	1.02279	0.338
miR-208ab/208ab-3p	0.0948986	3.44837	0.002	0.149	0.374292	1.10821	0.147	0.38925	1.02365	0.381
miR-21/590-5p	0.0803122	-0.660776	0.735	0.824541	0.33071	0.99466	0.527	0.354252	0.95137	0.755
miR-210	0.0256111	-0.464028	0.662	0.795468	0.290388	0.769302	0.889	0.341285	0.820263	0.864
miR-214/761/3619-5p	0.144195	1.88848	0.035	0.329368	0.378233	1.16125	0.001	0.402298	1.09677	0.016
miR-216a	0.0878084	0.862233	0.202	0.527413	0.331528	0.991687	0.53	0.361129	0.964473	0.693
miR-216b/216b-5p	0.0843688	0.483391	0.295	0.619085	0.368668	1.10495	0.112	0.379004	1.011	0.448
miR-217	0.100026	0.712678	0.223	0.527413	0.368358	1.11594	0.049	0.389013	1.0474	0.215
miR-218/218a	0.142968	-0.539027	0.705	0.817767	0.335465	1.0376	0.204	0.360926	0.988739	0.617
miR-219-5p/508/508-3p/4782-3p	0.120361	2.48052	0.005	0.18625	0.370492	1.12001	0.044	0.376682	1.02003	0.362
miR-22/22-3p	0.118213	0.440804	0.325	0.642442	0.374786	1.14352	0.011	0.393702	1.07087	0.094
miR-221/222/222ab/1928	0.112379	0.758256	0.223	0.527413	0.351151	1.07083	0.146	0.372772	1.00909	0.433
miR-223	0.101756	1.57881	0.059	0.39485	0.34798	1.04705	0.275	0.371443	0.9964	0.516
miR-224	0.108056	1.55955	0.062	0.39485	0.360358	1.08827	0.108	0.374552	1.01548	0.386
miR-23abc/23b-3p	0.16952	1.40629	0.086	0.39485	0.360385	1.11331	0.007	0.385743	1.05871	0.063
miR-24/24ab/24-3p	0.130392	0.525678	0.292	0.619085	0.335845	1.03137	0.285	0.357717	0.971658	0.724
miR-25/32/92abc/363/363-3p/367	0.162686	1.5658	0.057	0.39485	0.351635	1.08642	0.035	0.374542	1.02666	0.247
miR-26ab/1297/4465	0.140377	-0.0938159	0.53	0.727858	0.307611	0.94834	0.835	0.332632	0.910339	0.974
miR-27abc/27a-3p	0.186458	1.80744	0.035	0.329368	0.349009	1.08467	0.019	0.372139	1.0234	0.259
miR-28-5p/708/1407/1653/3139	0.0688231	-0.46688	0.672	0.801024	0.338749	1.01477	0.426	0.362172	0.964888	0.662
miR-290-5p/292-5p/371-5p/293	0.0786127	-0.00852516	0.493	0.727297	0.322385	0.968388	0.639	0.352365	0.942581	0.774
miR-296-3p	0.0341215	-0.51518	0.691	0.810701	0.394232	1.09874	0.266	0.398232	0.983301	0.536
miR-299/299-3p/3563-3p	0.0543884	0.799959	0.213	0.527413	0.364876	1.04637	0.351	0.398382	1.02225	0.415
miR-29abcd	0.178641	1.51418	0.077	0.39485	0.350291	1.0862	0.023	0.373914	1.02725	0.23
miR-300/381/539-3p	0.16281	2.9148	0.005	0.18625	0.358024	1.10546	0.027	0.377835	1.035	0.212
miR-30abcdef/30abe-5p/384-5p	0.184149	1.27947	0.102	0.39485	0.354706	1.10189	0.006	0.3788	1.03967	0.119
miR-31	0.103204	0.737114	0.235	0.538692	0.36253	1.10204	0.068	0.392588	1.06254	0.145
miR-320abcd/4429	0.129288	0.355421	0.348	0.6556	0.318255	0.980912	0.628	0.35744	0.975289	0.702
miR-324-5p	0.0485698	-1.26064	0.904	0.916299	0.357577	1.04808	0.332	0.359739	0.940332	0.752
miR-326/330/330-5p	0.11505	1.31707	0.1	0.39485	0.356277	1.08703	0.086	0.367977	0.994534	0.544
miR-328a/328b-3p	0.0725239	0.0276076	0.471	0.71371	0.364413	1.08611	0.176	0.392887	1.0432	0.282
miR-329/329ab/362-3p	0.10454	1.95792	0.029	0.329368	0.393448	1.18291	0.008	0.418758	1.12473	0.034
miR-335/335-5p	0.0893314	1.18066	0.122	0.423295	0.359595	1.08261	0.17	0.375566	0.999981	0.512
miR-338/338-3p	0.0795208	-0.972504	0.831	0.878149	0.2982	0.901275	0.906	0.323137	0.868926	0.977
miR-339b/339-5p/3586-5p	0.0631824	-0.619104	0.727	0.824541	0.353673	1.05034	0.3	0.35847	0.945025	0.761
miR-33a-3p/365/365-3p	0.0894833	0.495734	0.305	0.622534	0.376838	1.13418	0.049	0.396522	1.06245	0.174
miR-33ab/33-5p	0.101026	0.428317	0.328	0.642442	0.352548	1.06937	0.16	0.378831	1.0266	0.328
miR-340-5p	0.109461	0.212537	0.423	0.705267	0.345105	1.05463	0.188	0.367652	0.997641	0.514
miR-342-3p	0.0832644	0.116607	0.452	0.713632	0.339312	1.01546	0.422	0.367567	0.986046	0.573
miR-346	0.0688826	0.992248	0.154	0.498826	0.383099	1.12599	0.117	0.414557	1.08779	0.156
miR-34ac/34bc-5p/449abc/449c-5p	0.120962	-0.891368	0.823	0.875907	0.357649	1.09813	0.031	0.379464	1.03454	0.231
miR-361-5p	0.0697869	-0.364747	0.636	0.783174	0.355002	1.05803	0.256	0.402852	1.07595	0.154
miR-370	0.112878	1.84514	0.035	0.329368	0.33063	1.00277	0.479	0.362422	0.974836	0.66
miR-374ab	0.0942134	-1.27618	0.897	0.916299	0.297053	0.906706	0.933	0.328292	0.889286	0.975
miR-375	0.0573911	-1.22865	0.888	0.916299	0.311965	0.922686	0.795	0.338775	0.90011	0.9
miR-376abd/376b-3p	0.0782574	0.858363	0.18	0.527413	0.392591	1.16432	0.041	0.42209	1.11562	0.076
miR-376c/741-5p	0.0751734	-0.289818	0.602	0.758773	0.315048	0.943571	0.736	0.349668	0.933806	0.832
miR-377	0.114211	-0.146858	0.552	0.727858	0.335556	1.02509	0.33	0.34763	0.946263	0.858
miR-378/422a/378bcdefhi	0.0578921	-1.27044	0.899	0.916299	0.311914	0.927037	0.774	0.352593	0.933034	0.804
miR-379/1193-5p/3529	0.0487122	-0.00600487	0.475	0.71371	0.373548	1.06914	0.281	0.393671	1.01868	0.423
miR-382	0.066177	-0.150715	0.532	0.727858	0.347558	1.02601	0.393	0.378978	1.00249	0.485
miR-383	0.0581461	-0.793698	0.788	0.850812	0.311617	0.92205	0.781	0.345618	0.911515	0.851
miR-384/384-3p	0.0809117	0.175328	0.422	0.705267	0.314813	0.945102	0.741	0.341111	0.912706	0.893
miR-410/344de/344b-1-3p	0.091024	0.144219	0.436	0.706548	0.317343	0.955596	0.722	0.33619	0.905603	0.934
miR-411	0.0531564	0.295409	0.366	0.665049	0.408141	1.16871	0.086	0.418142	1.07311	0.244
miR-421	0.106397	0.828748	0.197	0.527413	0.370733	1.12579	0.029	0.398202	1.07493	0.098
miR-425/425-5p/489	0.0721713	0.135366	0.426	0.705267	0.369736	1.10128	0.139	0.396648	1.05134	0.25
miR-431	0.0608028	-0.293667	0.606	0.758773	0.360218	1.05425	0.306	0.374736	0.988935	0.561
miR-433	0.078269	-0.766433	0.774	0.841796	0.325491	0.976736	0.602	0.347568	0.92989	0.848
miR-448/448-3p	0.136349	1.33106	0.092	0.39485	0.352415	1.0821	0.084	0.379821	1.03066	0.26
miR-451	0.00999002	-1.47409	0.941	0.941	0.352906	0.882947	0.692929	0.374243	0.861017	0.766
miR-455-5p	0.0672142	-0.635893	0.736	0.824541	0.28232	0.83696	0.969	0.297603	0.791017	0.995
miR-485-5p/1698/1703/1962	0.0942069	-0.0726659	0.507	0.727858	0.339172	1.03128	0.324	0.362782	0.978306	0.64
miR-486-5p/3107	0.0616045	-0.128063	0.53	0.727858	0.287657	0.846691	0.933	0.326159	0.856099	0.959
miR-487b	0.0213696	0.36419	0.332	0.642442	0.3994	0.955319	0.603077	0.353831	0.762642	0.86802
miR-488	0.110349	2.4103	0.014	0.2831	0.387883	1.1764	0.007	0.39717	1.06737	0.128
miR-490-3p	0.0662819	-0.292399	0.597	0.758773	0.343603	1.01651	0.435	0.359827	0.953609	0.71
miR-491-5p	0.0767585	1.29554	0.096	0.39485	0.342895	1.01074	0.453	0.375679	0.990167	0.542
miR-494	0.114584	0.784321	0.221	0.527413	0.342147	1.04342	0.242	0.358846	0.973937	0.681
miR-495/1192	0.140376	1.82696	0.042	0.329368	0.360462	1.10748	0.028	0.37724	1.02895	0.275
miR-496	0.0575656	0.319722	0.352	0.6556	0.367523	1.06958	0.284	0.37872	0.982901	0.574
miR-499-5p	0.109231	2.49195	0.011	0.273167	0.359249	1.08538	0.129	0.38872	1.04073	0.252
miR-503	0.0946906	-0.311753	0.614	0.762383	0.329181	1.00469	0.465	0.349557	0.940388	0.83
miR-504/4725-5p	0.0712419	-0.223628	0.589	0.75656	0.362346	1.0837	0.169	0.386878	1.02581	0.37
miR-505/505-3p	0.0831202	0.905935	0.17	0.516939	0.360592	1.07359	0.203	0.38966	1.0396	0.293
miR-539/539-5p	0.105326	-0.206712	0.572	0.747614	0.317205	0.970977	0.679	0.348977	0.946274	0.835
miR-542-3p	0.0934039	1.27778	0.099	0.39485	0.423135	1.27235	0	0.439154	1.17582	0.008
miR-543	0.110158	-1.14472	0.867	0.909739	0.347756	1.06202	0.129	0.368816	1.00502	0.452
miR-544/544ab/544-3p	0.114556	0.199017	0.409	0.705267	0.346573	1.06439	0.134	0.376269	1.02158	0.346
miR-590-3p	0.108822	0.305789	0.379	0.680373	0.31734	0.966124	0.714	0.356306	0.964879	0.735
miR-592/599	0.0707553	-0.0732173	0.533	0.727858	0.326188	0.973947	0.617	0.362947	0.963162	0.667
miR-653	0.0817639	1.49153	0.071	0.39485	0.41683	1.23707	0.005	0.437634	1.15691	0.022
miR-7/7ab	0.109738	0.850318	0.2	0.527413	0.354353	1.08013	0.099	0.37869	1.02228	0.337
miR-758	0.0856562	1.59167	0.066	0.39485	0.404556	1.1981	0.017	0.421839	1.11639	0.064
miR-873	0.0890499	0.222699	0.393	0.688906	0.374744	1.13136	0.055	0.390194	1.04518	0.223
miR-874	0.0760109	-0.677133	0.753	0.837291	0.341931	1.02852	0.36	0.362044	0.962821	0.695
miR-875-5p	0.0553562	0.35337	0.351	0.6556	0.414525	1.19265	0.059	0.420813	1.08843	0.194
miR-876-5p/3167	0.0869492	1.46797	0.071	0.39485	0.375627	1.11505	0.099	0.381862	1.01634	0.407
miR-9/9ab	0.189494	2.9489	0.002	0.149	0.354154	1.09554	0.016	0.382167	1.05083	0.094
miR-93/93a/105/106a/291a-3p/294/295/302abcde/372/373/428/519a/520be/520acd-3p/1378/1420ac	0.144582	0.0137241	0.51	0.727858	0.332109	1.02536	0.289	0.361731	0.990316	0.593
miR-96/507/1271	0.181232	2.1393	0.018	0.2831	0.35899	1.11427	0.003	0.386595	1.06132	0.045
miR-99ab/100	0.0501453	1.23434	0.103	0.39485	0.392237	1.09686	0.279279	0.414013	1.03233	0.386
