# Supplementary material for: Inferring the perturbed microRNA regulatory networks from gene expression data using a network propagation based method
Source: BMC Bioinformatics. 2014 Jul 29;15(1):255. doi: 10.1186/1471-2105-15-255 (PMC4124158; doi:10.1186/1471-2105-15-255)
Supplement: Supplementary file 3 — Additional file 3: Results of analyzing the time-course gene expression dataset and the original gene expression fold changes. (XLSX 1 MB) [file 12859_2014_6523_MOESM3_ESM.xlsx]

## Sheet: 4h
miRFam	NPES	NPES.ZScore	NPES.pvalue	NPES.fdr	GSEA.ES	GSEA.NES	GSEA.pvalue	GR.GSEA.ES	GR.GSEA.NES	GR.GSEA.pvalue
let-7/98/4458/4500	0.163574	-0.257079	0.592	0.915286	0.323514	0.948058	0.883	0.461031	0.994789	0.586
miR-101/101ab	0.158031	1.42629	0.073	0.418346	0.334111	0.977489	0.654	0.466661	1.00403	0.445
miR-103a/107/107ab	0.136885	0.586294	0.264	0.736873	0.306212	0.893024	0.963	0.451333	0.96727	0.847
miR-10abc/10a-5p	0.0759095	-0.708341	0.76	0.935868	0.337512	0.958129	0.689	0.451957	0.955271	0.816
miR-122/122a/1352	0.103613	2.95667	0.004	0.1192	0.434375	1.21453	0.025	0.530754	1.11458	0.028
miR-124/124ab/506	0.245675	3.53063	0	0	0.357187	1.05378	0.081	0.479577	1.03811	0.04
miR-125a-3p/1554	0.0722892	-0.117812	0.524	0.864527	0.306623	0.86217	0.942	0.465758	0.981993	0.627
miR-125a-5p/125b-5p/351/670/4319	0.181425	2.91047	0.004	0.1192	0.356285	1.03787	0.224	0.476277	1.02466	0.194
miR-126-3p	0.0338781	0.57696	0.239	0.709941	0.511244	1.24685	0.119598	0.546762	1.04234	0.366
miR-127/127-3p	0.0162894	-0.142915	0.498	0.846591	0.405064	0.90457	0.643299	0.56647	1.0244	0.442327
miR-128/128ab	0.173134	1.28375	0.093	0.477828	0.338492	0.992792	0.556	0.450556	0.970588	0.86
miR-129-5p/129ab-5p	0.0813965	-0.871473	0.815	0.96377	0.338078	0.965417	0.656	0.450224	0.955567	0.837
miR-130ac/301ab/301b/301b-3p/454/721/4295/3666	0.15931	0.58419	0.286	0.739862	0.326706	0.959165	0.794	0.45335	0.977266	0.788
miR-132/212/212-3p	0.0782338	-1.78498	0.969	0.99232	0.299776	0.863216	0.971	0.428929	0.911802	0.982
miR-133abc	0.160423	2.61208	0.009	0.1341	0.365694	1.06752	0.119	0.49153	1.0571	0.046
miR-134/3118	0.0337637	-2.52062	0.996	0.996	0.223855	0.624423	1	0.413176	0.862599	0.987
miR-135ab/135a-5p	0.146554	1.2799	0.104	0.516533	0.340326	0.993155	0.546	0.448292	0.962714	0.883
miR-136	0.0757708	-0.311582	0.601	0.915286	0.319168	0.902232	0.869	0.439517	0.928219	0.917
miR-137/137ab	0.164298	0.148986	0.435	0.841753	0.311792	0.917261	0.961	0.429148	0.92474	0.999
miR-138/138ab	0.153608	2.88149	0.006	0.127714	0.344614	1.00045	0.494	0.459973	0.983483	0.665
miR-139-5p	0.106992	1.05631	0.143	0.575865	0.338658	0.970319	0.66	0.444784	0.946485	0.893
miR-140/140-5p/876-3p/1244	0.113083	1.54282	0.073	0.418346	0.312543	0.895758	0.92	0.455176	0.968549	0.76
miR-141/200a	0.111759	-1.88519	0.979	0.99232	0.296563	0.863117	0.996	0.430962	0.926105	0.99
miR-142-3p	0.129348	3.12165	0.001	0.0496667	0.366806	1.04782	0.287	0.488652	1.03769	0.19
miR-143/1721/4770	0.110925	1.09179	0.147	0.576395	0.333201	0.956736	0.714	0.448548	0.956635	0.855
miR-144	0.14506	0.0200109	0.485	0.846591	0.310815	0.904675	0.96	0.44603	0.959482	0.91
miR-145	0.146683	0.952887	0.169	0.629525	0.308234	0.896367	0.966	0.455712	0.979247	0.742
miR-146ac/146b-5p	0.0639305	-0.693028	0.758	0.935868	0.257188	0.723058	0.999	0.420578	0.886416	0.983
miR-148ab-3p/152	0.119262	-1.29546	0.909	0.99232	0.325514	0.950907	0.809	0.445829	0.958312	0.903
miR-149	0.106645	0.0442007	0.477	0.846591	0.31302	0.905477	0.915	0.448852	0.95794	0.856
miR-150/5127	0.0814663	-0.121363	0.528	0.864527	0.340779	0.96704	0.621	0.483095	1.02178	0.341
miR-153	0.139319	0.368029	0.353	0.779551	0.342064	1.00061	0.487	0.46335	0.995388	0.547
miR-154/872	0.0404239	-1.25427	0.916	0.99232	0.316396	0.865542	0.866	0.425488	0.882174	0.959
miR-155	0.106401	0.365044	0.356	0.779551	0.333031	0.960204	0.711	0.454566	0.969034	0.763
miR-15abc/16/16abc/195/322/424/497/1907	0.201261	1.8026	0.034	0.298	0.33802	0.996281	0.525	0.463604	1.00229	0.461
miR-17/17-5p/20ab/20b-5p/93/106ab/427/518a-3p/519d	0.173921	0.438842	0.334	0.779551	0.353665	1.03938	0.202	0.46288	0.999277	0.501
miR-181abcd/4262	0.162403	-0.0197339	0.493	0.846591	0.319669	0.940938	0.893	0.453397	0.975704	0.826
miR-182	0.178901	1.1355	0.117	0.5215	0.337157	0.986956	0.593	0.461597	0.995921	0.552
miR-183	0.0940712	-0.625036	0.726	0.935868	0.257984	0.744796	1	0.424725	0.904909	0.995
miR-184	0.0517639	2.00422	0.041	0.321526	0.461941	1.14874	0.215863	0.552852	1.06478	0.301
miR-185/882/3473/4306/4644	0.112813	2.22359	0.015	0.18625	0.394557	1.1303	0.047	0.480301	1.01828	0.35
miR-186	0.108458	-0.129516	0.522	0.864527	0.310801	0.898999	0.931	0.448628	0.959259	0.856
miR-18ab/4735-3p	0.107164	1.78384	0.047	0.333476	0.365417	1.04381	0.302	0.479965	1.01762	0.348
miR-190/190ab	0.0646433	0.00875289	0.474	0.846591	0.348467	0.965308	0.63	0.481207	1.0036	0.476
miR-191	0.0529559	1.13091	0.131	0.557686	0.447327	1.17365	0.158	0.503807	1.01032	0.442
miR-192/215	0.0438192	-1.62117	0.963	0.99232	0.31138	0.868714	0.878	0.428611	0.892693	0.964
miR-193/193b/193a-3p	0.0860189	0.771276	0.216	0.709941	0.372997	1.05406	0.293	0.502481	1.05599	0.149
miR-194	0.0953881	0.106515	0.434	0.841753	0.352691	1.01319	0.446	0.46216	0.983202	0.656
miR-196abc	0.0789135	-0.724863	0.76	0.935868	0.370286	1.05387	0.266	0.473054	1.00329	0.472
miR-197	0.0501613	-2.03663	0.986	0.992662	0.279156	0.783647	0.98	0.418244	0.882479	0.99
miR-199ab-5p	0.127628	1.33358	0.093	0.477828	0.332733	0.962516	0.725	0.473104	1.01112	0.387
miR-19ab	0.172367	0.199938	0.407	0.841753	0.319698	0.939045	0.913	0.458577	0.989497	0.66
miR-1ab/206/613	0.164249	2.26974	0.018	0.191571	0.382114	1.1125	0.014	0.498344	1.07105	0.012
miR-200bc/429/548a	0.146899	-0.295087	0.599	0.915286	0.291981	0.856287	0.997	0.433801	0.93474	0.994
miR-202-3p	0.149612	0.574963	0.281	0.739862	0.346586	1.01156	0.408	0.467036	1.00488	0.433
miR-203	0.103562	-1.72922	0.966	0.99232	0.309398	0.899864	0.939	0.434129	0.930229	0.987
miR-204/204b/211	0.106329	-1.62223	0.953	0.99232	0.306941	0.893184	0.962	0.441999	0.95015	0.931
miR-205/205ab	0.0922524	-0.592503	0.716	0.935868	0.34973	1.01243	0.44	0.464435	0.988627	0.606
miR-208ab/208ab-3p	0.0517588	-1.13885	0.881	0.99232	0.32119	0.896077	0.818	0.453473	0.94611	0.8
miR-21/590-5p	0.108963	1.78983	0.046	0.333476	0.350473	1.00248	0.49	0.478884	1.01576	0.36
miR-210	0.0437755	1.20966	0.117	0.5215	0.401019	1.00793	0.466466	0.519378	1.01367	0.461
miR-214/761/3619-5p	0.156936	2.30431	0.01	0.135455	0.341919	0.992225	0.534	0.463259	0.995244	0.549
miR-216a	0.0830276	0.128906	0.432	0.841753	0.364115	1.03341	0.353	0.497862	1.05028	0.162
miR-216b/216b-5p	0.0962492	1.2464	0.111	0.5215	0.352382	1.00199	0.491	0.477633	1.00848	0.413
miR-217	0.0956891	0.0969595	0.435	0.841753	0.308148	0.885903	0.931	0.440191	0.93593	0.93
miR-218/218a	0.14282	-0.562827	0.703	0.935868	0.331347	0.967707	0.743	0.452053	0.97267	0.827
miR-219-5p/508/508-3p/4782-3p	0.0903149	-0.767235	0.775	0.946516	0.343608	0.986214	0.576	0.443725	0.94355	0.911
miR-22/22-3p	0.120015	0.408124	0.33	0.779551	0.284545	0.819301	0.996	0.440904	0.945346	0.935
miR-221/222/222ab/1928	0.114271	0.686911	0.243	0.709941	0.287524	0.831338	0.988	0.419971	0.897585	0.999
miR-223	0.0870092	-0.152852	0.57	0.915286	0.300409	0.859306	0.955	0.415823	0.883886	0.994
miR-224	0.105191	0.884918	0.187	0.647977	0.335178	0.961955	0.682	0.454512	0.964986	0.789
miR-23abc/23b-3p	0.146359	-1.11055	0.868	0.99232	0.32311	0.946202	0.855	0.445472	0.959282	0.944
miR-24/24ab/24-3p	0.171514	3.79737	0	0	0.37825	1.09958	0.054	0.494439	1.06028	0.032
miR-25/32/92abc/363/363-3p/367	0.158511	0.701372	0.23	0.709941	0.308699	0.903534	0.973	0.449194	0.967539	0.881
miR-26ab/1297/4465	0.153275	0.971804	0.163	0.622744	0.34199	1.00197	0.474	0.471194	1.01373	0.323
miR-27abc/27a-3p	0.172067	-0.0169769	0.491	0.846591	0.316267	0.931538	0.936	0.441718	0.953981	0.965
miR-28-5p/708/1407/1653/3139	0.0658719	-0.621128	0.724	0.935868	0.342499	0.965803	0.645	0.452419	0.952737	0.803
miR-290-5p/292-5p/371-5p/293	0.0877808	0.672737	0.232	0.709941	0.302244	0.854588	0.941	0.428489	0.906821	0.968
miR-296-3p	0.0202644	-1.58476	0.967	0.99232	0.308249	0.809963	0.87	0.450945	0.902632	0.839
miR-299/299-3p/3563-3p	0.0459831	-0.118604	0.491	0.846591	0.296774	0.795321	0.926	0.460301	0.94325	0.744
miR-29abcd	0.162041	-0.46031	0.673	0.935868	0.324549	0.951667	0.866	0.451931	0.976207	0.832
miR-300/381/539-3p	0.148225	0.79146	0.197	0.667114	0.343829	1.00405	0.476	0.448505	0.964681	0.869
miR-30abcdef/30abe-5p/384-5p	0.163658	-0.860171	0.803	0.958368	0.310285	0.909745	0.978	0.448435	0.968175	0.903
miR-31	0.0955222	-0.22097	0.575	0.915286	0.29141	0.834298	0.991	0.43595	0.928014	0.951
miR-320abcd/4429	0.121032	-0.591951	0.72	0.935868	0.338855	0.985753	0.593	0.443977	0.954712	0.917
miR-324-5p	0.0725938	0.885552	0.179	0.647977	0.406781	1.13177	0.113	0.501952	1.04276	0.26
miR-326/330/330-5p	0.131475	2.16615	0.023	0.228467	0.377023	1.08718	0.083	0.486128	1.03678	0.166
miR-328a/328b-3p	0.106223	2.73635	0.008	0.132444	0.364991	1.03227	0.379	0.474181	0.997642	0.494
miR-329/329ab/362-3p	0.0664138	-1.85436	0.972	0.99232	0.303692	0.864534	0.94	0.442145	0.939167	0.9
miR-335/335-5p	0.0723187	-0.607134	0.716	0.935868	0.34681	0.982843	0.574	0.458663	0.968407	0.725
miR-338/338-3p	0.0788708	-0.894262	0.804	0.958368	0.255276	0.726306	0.997	0.423013	0.895777	0.993
miR-339b/339-5p/3586-5p	0.0741011	0.336145	0.334	0.779551	0.368039	1.03879	0.356	0.473009	0.990771	0.545
miR-33a-3p/365/365-3p	0.0978278	1.03232	0.143	0.575865	0.363081	1.03314	0.346	0.479672	1.01569	0.368
miR-33ab/33-5p	0.0854742	-1.0565	0.853	0.986403	0.305328	0.872094	0.943	0.449083	0.951888	0.873
miR-340-5p	0.091847	-1.46139	0.93	0.99232	0.3447	0.993783	0.536	0.472667	1.00808	0.406
miR-342-3p	0.0847786	0.0759104	0.45	0.846591	0.332963	0.947098	0.728	0.457943	0.970365	0.718
miR-346	0.0637083	0.260087	0.351	0.779551	0.329033	0.908944	0.783	0.450229	0.935905	0.826
miR-34ac/34bc-5p/449abc/449c-5p	0.149932	1.60715	0.053	0.343348	0.351118	1.01998	0.377	0.471611	1.01017	0.372
miR-361-5p	0.0769046	0.297812	0.361	0.779551	0.339938	0.960002	0.659	0.469445	0.986852	0.576
miR-370	0.117571	1.71059	0.053	0.343348	0.343266	0.989567	0.556	0.457645	0.972763	0.732
miR-374ab	0.123652	1.5181	0.073	0.418346	0.403069	1.16076	0.016	0.502905	1.07246	0.043
miR-375	0.0721354	0.20339	0.421	0.841753	0.296616	0.830868	0.954	0.426381	0.894706	0.972
miR-376abd/376b-3p	0.07103	-0.0628689	0.5	0.846591	0.339654	0.949221	0.695	0.476231	0.999757	0.487
miR-376c/741-5p	0.0720638	-0.543922	0.704	0.935868	0.312033	0.882065	0.901	0.436665	0.922538	0.934
miR-377	0.105324	-1.01954	0.854	0.986403	0.29427	0.85279	0.992	0.448177	0.960131	0.873
miR-378/422a/378bcdefhi	0.0659563	-0.313576	0.602	0.915286	0.292508	0.824161	0.967	0.440747	0.927754	0.904
miR-379/1193-5p/3529	0.0305189	-1.58364	0.969	0.99232	0.210168	0.573794	1	0.396408	0.816987	0.993
miR-382	0.0721426	0.296258	0.358	0.779551	0.296084	0.833081	0.949	0.426297	0.897154	0.968
miR-383	0.0562903	-0.830539	0.79	0.956992	0.281399	0.787605	0.977	0.432994	0.90678	0.943
miR-384/384-3p	0.0730633	-0.616231	0.724	0.935868	0.294373	0.838178	0.974	0.4271	0.902728	0.98
miR-410/344de/344b-1-3p	0.0978271	0.585622	0.272	0.736873	0.335271	0.961359	0.675	0.464013	0.986981	0.609
miR-411	0.0583527	0.524694	0.271	0.736873	0.320895	0.882854	0.824	0.46495	0.958253	0.709
miR-421	0.109061	0.715571	0.231	0.709941	0.312992	0.898841	0.923	0.458517	0.978875	0.706
miR-425/425-5p/489	0.0765248	0.372367	0.338	0.779551	0.314039	0.886522	0.868	0.442196	0.929844	0.882
miR-431	0.0720584	0.623701	0.248	0.710615	0.313482	0.870217	0.876	0.453606	0.950783	0.785
miR-433	0.0801686	-0.488267	0.672	0.935868	0.328898	0.937248	0.763	0.457226	0.968637	0.745
miR-448/448-3p	0.126997	0.0985866	0.432	0.841753	0.333915	0.968802	0.706	0.461673	0.989815	0.612
miR-451	0.0175353	-0.41785	0.618	0.930121	0.343405	0.825289	0.768305	0.494777	0.931428	0.667
miR-455-5p	0.0768216	0.285315	0.384	0.817371	0.274056	0.773094	0.989	0.425303	0.893122	0.981
miR-485-5p/1698/1703/1962	0.119915	1.95319	0.039	0.321526	0.381242	1.10034	0.094	0.490569	1.04242	0.162
miR-486-5p/3107	0.0577326	-0.493438	0.677	0.935868	0.322993	0.900203	0.803	0.441822	0.921993	0.89
miR-487b	0.0461672	2.23119	0.026	0.242125	0.604695	1.34979	0.0822917	0.602104	1.09659	0.271815
miR-488	0.085093	-0.413787	0.649	0.935868	0.290569	0.830386	0.983	0.420884	0.892627	0.992
miR-490-3p	0.0840018	1.13412	0.119	0.5215	0.34686	0.978417	0.572	0.468373	0.985279	0.598
miR-491-5p	0.0845577	1.55779	0.076	0.419407	0.440356	1.23269	0.011	0.531976	1.1132	0.028
miR-494	0.0878645	-1.83023	0.971	0.99232	0.334281	0.961876	0.681	0.439854	0.938498	0.942
miR-495/1192	0.104859	-1.81651	0.968	0.99232	0.322154	0.933936	0.861	0.448118	0.961881	0.897
miR-496	0.0463583	-0.726151	0.759	0.935868	0.353628	0.971394	0.593	0.470796	0.981049	0.608
miR-499-5p	0.0721423	-1.2759	0.921	0.99232	0.321852	0.9183	0.833	0.451136	0.959638	0.797
miR-503	0.133147	2.91418	0.008	0.132444	0.363702	1.04701	0.262	0.486034	1.03296	0.228
miR-504/4725-5p	0.0654871	-0.693393	0.749	0.935868	0.335744	0.948437	0.705	0.470445	0.991733	0.559
miR-505/505-3p	0.0847711	0.683453	0.237	0.709941	0.324848	0.91838	0.816	0.434529	0.916857	0.957
miR-539/539-5p	0.0941948	-1.13234	0.88	0.99232	0.281046	0.808952	0.995	0.436222	0.934506	0.955
miR-542-3p	0.082215	-0.0269501	0.494	0.846591	0.310094	0.884384	0.914	0.435085	0.919283	0.946
miR-543	0.132006	0.899227	0.185	0.647977	0.357834	1.03819	0.257	0.481139	1.03127	0.176
miR-544/544ab/544-3p	0.105904	-0.671388	0.739	0.935868	0.316746	0.916821	0.883	0.437837	0.936729	0.955
miR-590-3p	0.101133	-0.565543	0.698	0.935868	0.314606	0.908045	0.905	0.453699	0.968575	0.78
miR-592/599	0.0502573	-1.79288	0.975	0.99232	0.233763	0.656582	1	0.412116	0.863265	0.993
miR-653	0.0581657	-0.899639	0.827	0.97026	0.332711	0.930552	0.742	0.44944	0.944986	0.84
miR-7/7ab	0.100099	-0.234565	0.587	0.915286	0.34914	1.00466	0.457	0.470361	1.00069	0.502
miR-758	0.0677086	-0.395606	0.639	0.935868	0.331934	0.939248	0.721	0.437933	0.919609	0.932
miR-873	0.0891004	0.0550638	0.444	0.846591	0.315781	0.900589	0.892	0.453402	0.961865	0.796
miR-874	0.0754537	-0.56797	0.709	0.935868	0.316313	0.899668	0.88	0.452923	0.957649	0.808
miR-875-5p	0.0566893	0.310413	0.334	0.779551	0.266989	0.732017	0.983	0.449128	0.924184	0.835
miR-876-5p/3167	0.0677647	-0.573157	0.684	0.935868	0.35255	0.991372	0.529	0.452785	0.954767	0.789
miR-9/9ab	0.199364	2.91596	0.005	0.124167	0.365133	1.07194	0.061	0.483923	1.04312	0.052
miR-93/93a/105/106a/291a-3p/294/295/302abcde/372/373/428/519a/520be/520acd-3p/1378/1420ac	0.152118	0.520347	0.288	0.739862	0.333377	0.975523	0.685	0.465957	1.00318	0.456
miR-96/507/1271	0.187567	2.14306	0.018	0.191571	0.354258	1.03711	0.21	0.476324	1.02654	0.151
miR-99ab/100	0.042535	0.236716	0.348	0.779551	0.414439	1.10333	0.246	0.497399	1.0001	0.503

## Sheet: 8h
miRFam	NPES	NPES.ZScore	NPES.pvalue	NPES.fdr	GSEA.ES	GSEA.NES	GSEA.pvalue	GR.GSEA.ES	GR.GSEA.NES	GR.GSEA.pvalue
let-7/98/4458/4500	0.191883	2.41963	0.013	0.0667931	0.357691	1.08359	0.039	0.477137	1.04372	0.05
miR-101/101ab	0.172205	2.74645	0.005	0.0413889	0.354369	1.06841	0.111	0.467789	1.0176	0.283
miR-103a/107/107ab	0.167031	3.07581	0.004	0.0413889	0.363151	1.09378	0.065	0.495428	1.07538	0.012
miR-10abc/10a-5p	0.0859485	0.216413	0.357	0.483573	0.345855	1.01569	0.421	0.473388	1.01405	0.379
miR-122/122a/1352	0.0772781	0.777996	0.177	0.325593	0.340985	0.988883	0.532	0.467994	0.989816	0.552
miR-124/124ab/506	0.340073	11.2579	0	0	0.418707	1.27792	0	0.515903	1.13137	0
miR-125a-3p/1554	0.0819294	0.750079	0.183	0.332524	0.308188	0.89959	0.842	0.43731	0.931135	0.902
miR-125a-5p/125b-5p/351/670/4319	0.171964	2.02244	0.031	0.104977	0.331999	1.00626	0.456	0.479744	1.04585	0.05
miR-126-3p	0.0170472	-0.570226	0.731	0.793587	0.272769	0.678543	0.942828	0.397474	0.771707	0.962
miR-127/127-3p	0.00902735	-0.557748	0.726	0.793587	0.435053	1.00007	0.482618	0.53447	0.964411	0.572
miR-128/128ab	0.187618	2.75255	0.01	0.0573077	0.330961	1.00134	0.48	0.454829	0.992959	0.598
miR-129-5p/129ab-5p	0.120359	2.26716	0.028	0.0993333	0.325246	0.960474	0.687	0.463266	0.996361	0.517
miR-130ac/301ab/301b/301b-3p/454/721/4295/3666	0.188668	3.04234	0.005	0.0413889	0.371809	1.12491	0.005	0.47419	1.03361	0.11
miR-132/212/212-3p	0.0844301	-0.909482	0.829	0.851869	0.326641	0.970141	0.639	0.441745	0.953217	0.866
miR-133abc	0.159633	2.65374	0.01	0.0573077	0.352716	1.06295	0.147	0.479695	1.04125	0.103
miR-134/3118	0.0594653	-0.265174	0.556	0.657492	0.318838	0.91334	0.78	0.455722	0.965754	0.688
miR-135ab/135a-5p	0.161994	2.52334	0.013	0.0667931	0.394985	1.1885	0.001	0.497098	1.08122	0.006
miR-136	0.0660715	-0.788743	0.775	0.830755	0.353719	1.03951	0.335	0.497362	1.06396	0.099
miR-137/137ab	0.182522	1.98154	0.034	0.107787	0.368988	1.11989	0.009	0.478906	1.04599	0.044
miR-138/138ab	0.139411	1.68074	0.056	0.149	0.377341	1.12954	0.016	0.49366	1.07167	0.017
miR-139-5p	0.111778	1.51673	0.063	0.156328	0.344276	1.01425	0.412	0.430453	0.926814	0.965
miR-140/140-5p/876-3p/1244	0.11494	1.76442	0.049	0.135204	0.424083	1.24859	0.001	0.517424	1.114	0.005
miR-141/200a	0.146605	1.23325	0.109	0.235377	0.346719	1.04582	0.231	0.464612	1.01324	0.335
miR-142-3p	0.114639	1.59921	0.066	0.158613	0.337142	0.996327	0.516	0.472132	1.01641	0.335
miR-143/1721/4770	0.105526	0.764633	0.196	0.335678	0.350035	1.03832	0.315	0.465735	1.00294	0.472
miR-144	0.184496	3.53097	0.001	0.0212857	0.362843	1.09316	0.041	0.461136	1.00544	0.44
miR-145	0.156265	1.80458	0.046	0.134392	0.353129	1.06118	0.143	0.474558	1.03416	0.144
miR-146ac/146b-5p	0.0586093	-0.752818	0.789	0.833766	0.305433	0.893694	0.852	0.427546	0.910232	0.957
miR-148ab-3p/152	0.157788	2.07104	0.028	0.0993333	0.362352	1.09205	0.048	0.475659	1.03492	0.131
miR-149	0.0973353	-0.418802	0.64	0.722424	0.297095	0.887186	0.943	0.438784	0.948749	0.904
miR-150/5127	0.0719878	-0.663941	0.735	0.793587	0.327008	0.964661	0.654	0.454517	0.971973	0.714
miR-153	0.174201	3.2591	0.005	0.0413889	0.376446	1.13145	0.016	0.50253	1.09223	0.001
miR-154/872	0.0958129	2.47057	0.027	0.0993333	0.389869	1.09741	0.23	0.493327	1.03732	0.278
miR-155	0.112544	0.961035	0.153	0.296065	0.369863	1.09497	0.102	0.472795	1.02082	0.303
miR-15abc/16/16abc/195/322/424/497/1907	0.224526	3.83938	0	0	0.374562	1.13847	0.001	0.490955	1.07423	0
miR-17/17-5p/20ab/20b-5p/93/106ab/427/518a-3p/519d	0.212584	4.03149	0.001	0.0212857	0.344012	1.0465	0.166	0.473056	1.03369	0.102
miR-181abcd/4262	0.192188	2.58175	0.009	0.0573077	0.36327	1.10529	0.014	0.485652	1.06173	0.009
miR-182	0.198653	2.97666	0.007	0.0496667	0.340607	1.03328	0.247	0.465631	1.01739	0.234
miR-183	0.124997	1.92464	0.042	0.12516	0.333175	0.993632	0.543	0.458909	0.990862	0.577
miR-184	0.0333373	0.39097	0.254	0.406946	0.345031	0.887315	0.722445	0.46189	0.891723	0.777
miR-185/882/3473/4306/4644	0.0810021	-0.27003	0.566	0.664047	0.357696	1.0529	0.283	0.472338	1.01525	0.368
miR-186	0.134254	2.09425	0.033	0.106891	0.360428	1.07558	0.141	0.486914	1.05417	0.069
miR-18ab/4735-3p	0.112364	2.02335	0.032	0.105956	0.332016	0.977753	0.604	0.438925	0.940779	0.883
miR-190/190ab	0.0689299	0.30301	0.286	0.433853	0.345155	0.986472	0.537	0.458317	0.970457	0.683
miR-191	0.0547996	1.16426	0.108	0.235377	0.48873	1.31557	0.03	0.556515	1.12579	0.1
miR-192/215	0.0652423	0.1085	0.374	0.501545	0.345973	0.992487	0.52	0.45315	0.95852	0.733
miR-193/193b/193a-3p	0.0818262	0.376326	0.296	0.433853	0.334692	0.974167	0.601	0.460963	0.98332	0.623
miR-194	0.124742	2.28377	0.03	0.103953	0.36205	1.06992	0.186	0.453039	0.974268	0.699
miR-196abc	0.0961579	0.810041	0.188	0.333476	0.397635	1.17174	0.023	0.501405	1.07838	0.059
miR-197	0.0676561	-0.405535	0.631	0.722252	0.328787	0.954792	0.68	0.442945	0.940892	0.847
miR-199ab-5p	0.14814	3.01739	0.007	0.0496667	0.364129	1.08887	0.087	0.472614	1.02498	0.248
miR-19ab	0.213872	4.06084	0.001	0.0212857	0.352965	1.07187	0.073	0.471395	1.03187	0.109
miR-1ab/206/613	0.157869	1.82505	0.042	0.12516	0.369252	1.11197	0.032	0.497389	1.08229	0.005
miR-200bc/429/548a	0.192451	3.65258	0.003	0.03725	0.380916	1.15182	0.001	0.480636	1.04864	0.048
miR-202-3p	0.168124	2.4286	0.009	0.0573077	0.374494	1.13125	0.011	0.475953	1.03735	0.106
miR-203	0.142218	1.66241	0.048	0.134943	0.375463	1.12174	0.029	0.489885	1.06324	0.027
miR-204/204b/211	0.150393	2.14244	0.026	0.0993333	0.341892	1.02812	0.325	0.476433	1.03442	0.162
miR-205/205ab	0.131862	2.52582	0.017	0.0767576	0.37246	1.1056	0.078	0.484939	1.04605	0.135
miR-208ab/208ab-3p	0.0638685	0.0334869	0.405	0.524739	0.385491	1.10565	0.169	0.520112	1.09784	0.052
miR-21/590-5p	0.098386	0.926658	0.14	0.278133	0.383881	1.12528	0.092	0.49869	1.07064	0.062
miR-210	0.0184049	-0.768582	0.82	0.851869	0.326236	0.845033	0.774	0.456043	0.898982	0.808
miR-214/761/3619-5p	0.131528	0.491789	0.291	0.433853	0.320713	0.964487	0.731	0.453688	0.984813	0.689
miR-216a	0.0769366	-0.173012	0.529	0.630568	0.287749	0.837532	0.958	0.454246	0.971349	0.709
miR-216b/216b-5p	0.0988372	1.385	0.086	0.200219	0.342152	0.99892	0.512	0.467116	1.00316	0.476
miR-217	0.0994043	0.468122	0.295	0.433853	0.343327	1.01642	0.402	0.460128	0.992929	0.557
miR-218/218a	0.176959	2.59488	0.01	0.0573077	0.371913	1.12606	0.009	0.484351	1.05785	0.019
miR-219-5p/508/508-3p/4782-3p	0.130644	2.48889	0.015	0.0720968	0.380908	1.13111	0.05	0.4845	1.04652	0.123
miR-22/22-3p	0.120132	0.527709	0.279	0.428567	0.334322	0.999429	0.498	0.436343	0.94548	0.944
miR-221/222/222ab/1928	0.148148	3.38998	0.001	0.0212857	0.374729	1.11238	0.063	0.485781	1.05156	0.09
miR-223	0.0988573	0.899796	0.173	0.322213	0.323684	0.954717	0.711	0.432546	0.928904	0.949
miR-224	0.144538	3.60521	0.002	0.0270909	0.371564	1.10092	0.107	0.481215	1.0366	0.18
miR-23abc/23b-3p	0.190063	2.92937	0.002	0.0270909	0.356057	1.07894	0.066	0.481158	1.05161	0.037
miR-24/24ab/24-3p	0.140603	1.32321	0.096	0.213493	0.339729	1.02419	0.349	0.458275	0.994794	0.551
miR-25/32/92abc/363/363-3p/367	0.159865	1.11455	0.117	0.245535	0.375024	1.13659	0.004	0.49799	1.08441	0.002
miR-26ab/1297/4465	0.183217	3.23926	0.005	0.0413889	0.389538	1.17607	0	0.506146	1.10357	0.001
miR-27abc/27a-3p	0.206792	3.30642	0.002	0.0270909	0.349388	1.05862	0.108	0.464608	1.01767	0.223
miR-28-5p/708/1407/1653/3139	0.0725291	-0.0188652	0.437	0.545512	0.358339	1.04616	0.318	0.456593	0.97132	0.706
miR-290-5p/292-5p/371-5p/293	0.0950053	1.22349	0.116	0.245535	0.356471	1.0396	0.346	0.465115	0.997164	0.51
miR-296-3p	0.041436	0.227108	0.324	0.460925	0.374367	1.00903	0.477	0.486508	0.992178	0.513
miR-299/299-3p/3563-3p	0.0492945	0.143787	0.349	0.477073	0.367908	1.02417	0.442	0.47147	0.978912	0.588
miR-29abcd	0.201589	3.12314	0.004	0.0413889	0.359687	1.09188	0.029	0.480943	1.05147	0.022
miR-300/381/539-3p	0.164378	2.27541	0.019	0.0808857	0.357961	1.07765	0.079	0.459358	1.00067	0.469
miR-30abcdef/30abe-5p/384-5p	0.238133	5.54176	0	0	0.378798	1.14767	0	0.489991	1.07306	0.003
miR-31	0.103911	0.641689	0.23	0.382433	0.358521	1.06186	0.212	0.477346	1.03017	0.23
miR-320abcd/4429	0.12348	-0.0376182	0.495	0.599634	0.302529	0.910325	0.921	0.435281	0.943231	0.968
miR-324-5p	0.0544762	-0.380106	0.603	0.696488	0.354505	1.01019	0.473	0.500177	1.05824	0.187
miR-326/330/330-5p	0.0869989	-1.07575	0.865	0.882774	0.321406	0.95416	0.748	0.440922	0.951949	0.894
miR-328a/328b-3p	0.0831682	0.787952	0.163	0.30743	0.367214	1.07206	0.218	0.468639	0.999822	0.509
miR-329/329ab/362-3p	0.0797668	-0.444687	0.651	0.729316	0.335298	0.983458	0.567	0.451158	0.967059	0.763
miR-335/335-5p	0.077551	0.00222245	0.438	0.545512	0.328088	0.960126	0.673	0.463235	0.991052	0.55
miR-338/338-3p	0.113341	1.77285	0.048	0.134943	0.345733	1.01876	0.409	0.468853	1.00549	0.448
miR-339b/339-5p/3586-5p	0.0730221	0.29683	0.329	0.460925	0.314211	0.910812	0.812	0.441814	0.941661	0.844
miR-33a-3p/365/365-3p	0.0920857	0.606659	0.231	0.382433	0.34626	1.0179	0.408	0.471562	1.01278	0.394
miR-33ab/33-5p	0.0996879	0.308456	0.331	0.460925	0.359682	1.06667	0.193	0.468762	1.0109	0.396
miR-340-5p	0.127708	1.62872	0.064	0.156328	0.334712	0.994931	0.532	0.472133	1.02244	0.274
miR-342-3p	0.0704373	-0.775292	0.783	0.833336	0.332574	0.980285	0.586	0.460666	0.987918	0.585
miR-346	0.0592514	-0.0495401	0.448	0.547148	0.364784	1.04282	0.357	0.48598	1.02494	0.348
miR-34ac/34bc-5p/449abc/449c-5p	0.151669	1.93252	0.036	0.11175	0.365747	1.09993	0.048	0.485203	1.05653	0.038
miR-361-5p	0.04198	-2.05836	0.997	0.997	0.266984	0.775864	0.989	0.439741	0.940026	0.884
miR-370	0.0822014	-0.879716	0.819	0.851869	0.299013	0.882701	0.941	0.430067	0.92691	0.964
miR-374ab	0.132985	2.28147	0.018	0.0788824	0.38234	1.13723	0.037	0.488198	1.05472	0.087
miR-375	0.0764624	0.588139	0.24	0.392967	0.37197	1.07681	0.236	0.486339	1.03563	0.268
miR-376abd/376b-3p	0.0995199	1.95251	0.05	0.135455	0.38807	1.11845	0.125	0.49064	1.04812	0.181
miR-376c/741-5p	0.0952817	1.194	0.12	0.245649	0.354762	1.03835	0.326	0.485042	1.03565	0.243
miR-377	0.130018	1.13728	0.121	0.245649	0.329201	0.98376	0.604	0.456701	0.991827	0.589
miR-378/422a/378bcdefhi	0.0684099	0.0344613	0.412	0.529207	0.348581	1.01142	0.453	0.472009	1.0012	0.481
miR-379/1193-5p/3529	0.054582	0.378252	0.275	0.428375	0.34938	0.977873	0.582	0.483528	1.00248	0.471
miR-382	0.077308	0.618253	0.222	0.375886	0.390437	1.12724	0.106	0.498613	1.05759	0.16
miR-383	0.0696239	0.233227	0.327	0.460925	0.328404	0.944461	0.698	0.458987	0.972543	0.685
miR-384/384-3p	0.0912845	0.859626	0.191	0.334812	0.348516	1.02255	0.4	0.460563	0.985735	0.603
miR-410/344de/344b-1-3p	0.0818968	-0.519273	0.697	0.775022	0.324904	0.953232	0.725	0.449471	0.969271	0.74
miR-411	0.0671907	1.04247	0.122	0.245649	0.396496	1.11793	0.186	0.489434	1.0217	0.381
miR-421	0.0987123	0.114668	0.433	0.545512	0.342321	1.02058	0.384	0.444103	0.958331	0.83
miR-425/425-5p/489	0.0726531	0.12336	0.389	0.512929	0.355779	1.03206	0.373	0.465194	0.990915	0.55
miR-431	0.0744991	0.745442	0.194	0.335678	0.346079	0.986634	0.54	0.470259	0.994172	0.531
miR-433	0.0961658	0.885021	0.148	0.290158	0.340095	0.998689	0.484	0.466279	0.998499	0.515
miR-448/448-3p	0.157057	2.5745	0.013	0.0667931	0.366342	1.102	0.058	0.49114	1.06817	0.027
miR-451	0.0167764	-0.439923	0.635	0.722252	0.2997	0.730397	0.886525	0.444609	0.851318	0.864
miR-455-5p	0.0723267	-0.000181481	0.443	0.545512	0.319979	0.928463	0.773	0.449906	0.960197	0.777
miR-485-5p/1698/1703/1962	0.0810194	-0.876294	0.828	0.851869	0.308967	0.917523	0.876	0.443007	0.954281	0.868
miR-486-5p/3107	0.108264	3.04054	0.017	0.0767576	0.365643	1.04746	0.323	0.478479	1.01084	0.402
miR-487b	0.0217534	0.303676	0.268	0.424809	0.429494	0.987506	0.498952	0.557187	1.02069	0.450351
miR-488	0.119811	2.33024	0.023	0.0926216	0.344916	1.01836	0.423	0.477379	1.02568	0.284
miR-490-3p	0.0933918	1.678	0.069	0.16319	0.421925	1.21953	0.016	0.526871	1.1191	0.015
miR-491-5p	0.0684891	0.191902	0.34	0.469074	0.3871	1.12392	0.093	0.479283	1.01488	0.388
miR-494	0.0888113	-1.23292	0.913	0.919169	0.306183	0.912526	0.899	0.457124	0.98936	0.601
miR-495/1192	0.143801	1.73093	0.061	0.154051	0.360152	1.07731	0.105	0.493338	1.07055	0.021
miR-496	0.0611497	0.412452	0.254	0.406946	0.398033	1.1168	0.186	0.526033	1.09871	0.08
miR-499-5p	0.0870211	0.118134	0.393	0.513658	0.357634	1.05405	0.258	0.491311	1.05484	0.109
miR-503	0.127208	2.33201	0.02	0.0827778	0.396361	1.18041	0.008	0.492273	1.06297	0.062
miR-504/4725-5p	0.0681833	-0.316096	0.589	0.685633	0.32498	0.953867	0.686	0.465983	0.99464	0.537
miR-505/505-3p	0.0817019	0.414067	0.276	0.428375	0.33303	0.968136	0.606	0.467144	0.999835	0.499
miR-539/539-5p	0.122265	1.337	0.09	0.203182	0.338948	1.00785	0.448	0.47189	1.02229	0.268
miR-542-3p	0.104426	1.66842	0.061	0.154051	0.350052	1.02239	0.406	0.469471	1.00714	0.433
miR-543	0.128987	0.822559	0.187	0.333476	0.359931	1.07716	0.123	0.48171	1.04684	0.093
miR-544/544ab/544-3p	0.10344	-0.568474	0.715	0.789148	0.331857	0.991772	0.559	0.466622	1.0095	0.4
miR-590-3p	0.157599	3.81625	0.002	0.0270909	0.388066	1.15925	0.009	0.497192	1.07522	0.024
miR-592/599	0.075469	0.283334	0.301	0.435427	0.33086	0.953777	0.672	0.449604	0.958147	0.776
miR-653	0.0882032	1.39688	0.089	0.203182	0.407272	1.16717	0.054	0.523142	1.11127	0.023
miR-7/7ab	0.122832	1.64023	0.06	0.154051	0.345275	1.02438	0.372	0.474804	1.02541	0.247
miR-758	0.0762971	0.359294	0.297	0.433853	0.372801	1.07592	0.226	0.478998	1.02101	0.344
miR-873	0.0881186	0.193227	0.377	0.501545	0.325881	0.962006	0.678	0.454914	0.972952	0.717
miR-874	0.0646812	-1.15628	0.903	0.915286	0.277132	0.811759	0.982	0.432608	0.92691	0.933
miR-875-5p	0.0483473	-0.258384	0.527	0.630568	0.285789	0.80546	0.935	0.431085	0.897354	0.919
miR-876-5p/3167	0.0737556	-0.0114337	0.44	0.545512	0.328855	0.951162	0.685	0.461009	0.982599	0.621
miR-9/9ab	0.187425	2.13667	0.025	0.0980263	0.344577	1.04706	0.168	0.463326	1.01263	0.303
miR-93/93a/105/106a/291a-3p/294/295/302abcde/372/373/428/519a/520be/520acd-3p/1378/1420ac	0.177307	2.79379	0.007	0.0496667	0.332253	1.00201	0.494	0.45414	0.989562	0.644
miR-96/507/1271	0.1899	2.44222	0.014	0.0695333	0.357454	1.08102	0.049	0.470043	1.02771	0.142
miR-99ab/100	0.0492374	0.754952	0.16	0.305641	0.344801	0.941739	0.646	0.47984	0.97783	0.559

## Sheet: 16h
miRFam	NPES	NPES.ZScore	NPES.pvalue	NPES.fdr	GSEA.ES	GSEA.NES	GSEA.pvalue	GR.GSEA.ES	GR.GSEA.NES	GR.GSEA.pvalue
let-7/98/4458/4500	0.23402	3.8537	0	0	0.442315	1.21243	0	0.521227	1.08554	0
miR-101/101ab	0.208885	3.68557	0	0	0.466412	1.27063	0	0.546886	1.13603	0
miR-103a/107/107ab	0.173155	2.31689	0.019	0.0643409	0.447892	1.21878	0	0.52637	1.09167	0.004
miR-10abc/10a-5p	0.0924892	0.362286	0.294	0.387664	0.394834	1.05102	0.274	0.50359	1.03456	0.253
miR-122/122a/1352	0.0805052	0.611549	0.214	0.309573	0.404722	1.06136	0.283	0.481857	0.975722	0.647
miR-124/124ab/506	0.465886	15.3824	0	0	0.579802	1.59484	0	0.625381	1.30729	0
miR-125a-3p/1554	0.0915351	0.887566	0.166	0.270467	0.355014	0.939102	0.739	0.470318	0.957834	0.76
miR-125a-5p/125b-5p/351/670/4319	0.205323	3.00368	0.006	0.0343846	0.426283	1.16499	0	0.508463	1.05917	0.026
miR-126-3p	0.0392559	0.722959	0.171	0.271053	0.615494	1.46378	0.00903614	0.636886	1.17561	0.107
miR-127/127-3p	0.0253521	0.680815	0.148	0.256419	0.55507	1.19429	0.233645	0.58649	1.03966	0.402806
miR-128/128ab	0.238476	4.55676	0	0	0.460087	1.25669	0	0.54396	1.13423	0
miR-129-5p/129ab-5p	0.127785	1.8121	0.059	0.14179	0.448492	1.19924	0.01	0.543533	1.1165	0.006
miR-130ac/301ab/301b/301b-3p/454/721/4295/3666	0.196644	2.42547	0.011	0.0482059	0.468142	1.27656	0	0.541332	1.12876	0
miR-132/212/212-3p	0.103802	0.259462	0.335	0.426624	0.417487	1.12657	0.033	0.495227	1.01813	0.328
miR-133abc	0.226579	5.40151	0	0	0.473155	1.28355	0	0.546711	1.13533	0
miR-134/3118	0.0879685	1.0684	0.132	0.242815	0.392112	1.02086	0.432	0.48326	0.979941	0.609
miR-135ab/135a-5p	0.165655	1.8472	0.046	0.122393	0.478844	1.29861	0	0.547113	1.13863	0
miR-136	0.0675938	-0.648686	0.729	0.745	0.408236	1.08749	0.188	0.490735	1.00305	0.473
miR-137/137ab	0.208944	2.66263	0.012	0.0496667	0.449331	1.23049	0	0.538011	1.12139	0
miR-138/138ab	0.155782	1.85669	0.049	0.125879	0.441057	1.19264	0	0.539019	1.11745	0
miR-139-5p	0.125638	1.73094	0.055	0.136583	0.467311	1.25004	0	0.553598	1.13847	0.002
miR-140/140-5p/876-3p/1244	0.135958	2.07674	0.034	0.0955849	0.469115	1.25557	0.001	0.536387	1.10274	0.006
miR-141/200a	0.179307	2.46582	0.017	0.0617805	0.445264	1.21041	0	0.518666	1.07745	0.01
miR-142-3p	0.151881	2.9906	0.005	0.0310417	0.502474	1.34544	0	0.578136	1.18942	0
miR-143/1721/4770	0.0890716	-0.531586	0.663	0.695683	0.41522	1.11298	0.067	0.492504	1.01481	0.371
miR-144	0.193762	2.61366	0.007	0.03725	0.46623	1.26682	0	0.534314	1.1116	0.001
miR-145	0.170262	1.86764	0.047	0.12286	0.44985	1.22629	0	0.540428	1.12262	0
miR-146ac/146b-5p	0.0839348	0.570614	0.25	0.338636	0.446772	1.17855	0.034	0.526098	1.07126	0.121
miR-148ab-3p/152	0.165081	1.655	0.061	0.14427	0.466596	1.26784	0	0.540925	1.12473	0
miR-149	0.122492	0.774334	0.22	0.315192	0.365472	0.987037	0.601	0.469106	0.967221	0.792
miR-150/5127	0.103399	0.971209	0.167	0.270467	0.400057	1.06255	0.244	0.499027	1.02364	0.316
miR-153	0.203667	3.7752	0	0	0.498924	1.35325	0	0.568185	1.17981	0
miR-154/872	0.080769	1.14787	0.122	0.227225	0.516544	1.32727	0.002	0.59645	1.19508	0.006
miR-155	0.127123	1.41059	0.086	0.170853	0.426435	1.14873	0.019	0.515484	1.06183	0.069
miR-15abc/16/16abc/195/322/424/497/1907	0.251477	4.12861	0.001	0.00876471	0.445061	1.22169	0	0.528241	1.10339	0
miR-17/17-5p/20ab/20b-5p/93/106ab/427/518a-3p/519d	0.234511	3.58322	0.002	0.0165556	0.451701	1.23944	0	0.528371	1.10335	0
miR-181abcd/4262	0.222758	3.31773	0.005	0.0310417	0.442812	1.21312	0	0.532493	1.11041	0
miR-182	0.247942	4.46967	0	0	0.461189	1.2623	0	0.537184	1.12008	0
miR-183	0.130473	1.50842	0.08	0.170286	0.458296	1.23769	0.001	0.5138	1.05936	0.08
miR-184	0.0177682	-0.565144	0.673	0.701238	0.438628	1.04471	0.417836	0.535066	1.00721	0.467
miR-185/882/3473/4306/4644	0.0890609	0.0770975	0.399	0.468118	0.335385	0.894635	0.882	0.45064	0.921669	0.931
miR-186	0.152779	2.30815	0.022	0.0728444	0.442622	1.19521	0	0.530173	1.09434	0.01
miR-18ab/4735-3p	0.136133	2.5898	0.011	0.0482059	0.493304	1.31596	0	0.526061	1.08049	0.058
miR-190/190ab	0.063857	-0.17457	0.498	0.553746	0.475747	1.24496	0.012	0.56728	1.15056	0.009
miR-191	0.060482	1.17662	0.12	0.226329	0.500448	1.23139	0.089	0.571845	1.11482	0.139
miR-192/215	0.0544657	-0.534213	0.661	0.695683	0.370139	0.967717	0.629	0.479726	0.971082	0.672
miR-193/193b/193a-3p	0.109213	1.58113	0.075	0.164338	0.430424	1.14335	0.058	0.517495	1.05206	0.187
miR-194	0.149203	3.05606	0.007	0.03725	0.477407	1.27228	0	0.541603	1.11323	0.01
miR-196abc	0.130748	2.16636	0.032	0.09536	0.469705	1.25236	0.002	0.531735	1.09061	0.037
miR-197	0.0692938	-0.36954	0.593	0.631121	0.362991	0.962118	0.645	0.4734	0.963411	0.741
miR-199ab-5p	0.153445	2.18377	0.028	0.088766	0.423302	1.14679	0.012	0.527754	1.09086	0.003
miR-19ab	0.233352	3.49628	0.001	0.00876471	0.485655	1.3285	0	0.552238	1.15262	0
miR-1ab/206/613	0.213118	4.12255	0.001	0.00876471	0.471327	1.28314	0	0.551555	1.14565	0
miR-200bc/429/548a	0.214555	3.61262	0	0	0.470812	1.28694	0	0.557837	1.16248	0
miR-202-3p	0.210458	3.61941	0.004	0.028381	0.464569	1.26768	0	0.52737	1.0956	0
miR-203	0.160419	1.8423	0.051	0.128797	0.463254	1.25678	0	0.533489	1.10516	0.001
miR-204/204b/211	0.165576	2.31803	0.018	0.0623721	0.440629	1.19527	0.001	0.54551	1.13171	0
miR-205/205ab	0.165074	3.39294	0.006	0.0343846	0.472838	1.26999	0	0.54637	1.1279	0.003
miR-208ab/208ab-3p	0.0684152	0.0907605	0.386	0.461304	0.438425	1.14436	0.096	0.507684	1.03003	0.293
miR-21/590-5p	0.115826	1.39518	0.088	0.172526	0.491282	1.30723	0.001	0.566939	1.1643	0
miR-210	0.031178	0.150888	0.354	0.443244	0.327478	0.784526	0.876	0.451159	0.853435	0.88
miR-214/761/3619-5p	0.132074	0.211485	0.38	0.461304	0.372226	1.01058	0.412	0.478092	0.990908	0.622
miR-216a	0.0993993	0.908695	0.171	0.271053	0.439245	1.15963	0.042	0.521904	1.06494	0.11
miR-216b/216b-5p	0.114611	1.6792	0.071	0.160288	0.438774	1.16435	0.032	0.524521	1.07232	0.083
miR-217	0.120627	1.37517	0.103	0.199312	0.455072	1.21714	0.004	0.527277	1.08387	0.033
miR-218/218a	0.180982	1.89447	0.034	0.0955849	0.429228	1.17055	0	0.519456	1.08126	0.003
miR-219-5p/508/508-3p/4782-3p	0.144977	2.49681	0.017	0.0617805	0.444024	1.19351	0.005	0.534036	1.10373	0.008
miR-22/22-3p	0.116535	0.0130232	0.438	0.502015	0.388139	1.04765	0.233	0.473569	0.979449	0.698
miR-221/222/222ab/1928	0.145442	2.04956	0.029	0.0900208	0.448259	1.21133	0.001	0.525355	1.08515	0.026
miR-223	0.122022	1.78041	0.056	0.136787	0.461168	1.23347	0.004	0.535341	1.09938	0.019
miR-224	0.130903	1.89659	0.046	0.122393	0.45674	1.22194	0.001	0.540904	1.11215	0.011
miR-23abc/23b-3p	0.245655	4.67826	0	0	0.469842	1.28464	0	0.538076	1.12268	0
miR-24/24ab/24-3p	0.173439	2.54122	0.013	0.0523514	0.433198	1.17851	0.003	0.507923	1.05272	0.06
miR-25/32/92abc/363/363-3p/367	0.17346	1.37933	0.086	0.170853	0.44893	1.22554	0	0.534766	1.11399	0
miR-26ab/1297/4465	0.231255	4.94746	0	0	0.513442	1.40056	0	0.583946	1.21097	0
miR-27abc/27a-3p	0.260143	5.0496	0	0	0.466176	1.27815	0	0.539157	1.12615	0
miR-28-5p/708/1407/1653/3139	0.0824705	0.278594	0.335	0.426624	0.383465	1.01146	0.456	0.490512	1.00001	0.489
miR-290-5p/292-5p/371-5p/293	0.0999565	0.991714	0.157	0.26583	0.423799	1.12253	0.099	0.510226	1.04258	0.21
miR-296-3p	0.0406715	0.0297302	0.387	0.461304	0.498595	1.23385	0.077	0.584603	1.14646	0.085
miR-299/299-3p/3563-3p	0.0478948	-0.0410594	0.43	0.496667	0.404037	1.01584	0.459	0.489363	0.970558	0.642
miR-29abcd	0.22215	3.1106	0.004	0.028381	0.445284	1.22155	0	0.523123	1.09113	0
miR-300/381/539-3p	0.187428	2.5741	0.012	0.0496667	0.463709	1.26417	0	0.54649	1.13797	0
miR-30abcdef/30abe-5p/384-5p	0.252756	4.67869	0	0	0.471958	1.29229	0	0.545805	1.14024	0
miR-31	0.151954	2.90516	0.011	0.0482059	0.473355	1.27355	0.001	0.548964	1.13448	0.001
miR-320abcd/4429	0.155976	1.50384	0.083	0.170853	0.429028	1.16874	0.001	0.534072	1.10847	0
miR-324-5p	0.0486619	-0.698088	0.73	0.745	0.385987	1.00254	0.493	0.481872	0.975511	0.633
miR-326/330/330-5p	0.112999	0.416322	0.307	0.399061	0.37697	1.01449	0.411	0.476309	0.98198	0.683
miR-328a/328b-3p	0.0770505	0.110616	0.395	0.467103	0.426229	1.12969	0.092	0.530191	1.0803	0.077
miR-329/329ab/362-3p	0.103451	0.790285	0.19	0.291856	0.380166	1.01628	0.413	0.509173	1.04042	0.202
miR-335/335-5p	0.0739954	-0.346699	0.573	0.614223	0.404035	1.07936	0.198	0.502643	1.0279	0.31
miR-338/338-3p	0.148531	2.89835	0.009	0.0447	0.446183	1.18735	0.014	0.499229	1.02252	0.316
miR-339b/339-5p/3586-5p	0.0899007	0.918656	0.165	0.270467	0.456924	1.21241	0.018	0.499601	1.01479	0.401
miR-33a-3p/365/365-3p	0.107699	1.00448	0.148	0.256419	0.453911	1.20433	0.009	0.525181	1.07719	0.067
miR-33ab/33-5p	0.109403	0.590098	0.261	0.350351	0.441186	1.18207	0.01	0.537354	1.10737	0.01
miR-340-5p	0.141556	1.73971	0.063	0.146672	0.445343	1.20276	0.003	0.532238	1.09775	0.006
miR-342-3p	0.0879851	0.164024	0.369	0.456851	0.394433	1.04908	0.292	0.50186	1.02858	0.28
miR-346	0.0593812	-0.103121	0.472	0.532788	0.341062	0.885702	0.842	0.469761	0.945016	0.782
miR-34ac/34bc-5p/449abc/449c-5p	0.172752	2.33708	0.018	0.0623721	0.442143	1.20261	0	0.521522	1.08269	0.01
miR-361-5p	0.0600597	-0.75565	0.779	0.782	0.420063	1.10497	0.157	0.513647	1.04734	0.2
miR-370	0.0861476	-0.635065	0.715	0.739826	0.351071	0.941729	0.775	0.440896	0.906957	0.985
miR-374ab	0.1439	2.04824	0.033	0.0955849	0.454602	1.22182	0.001	0.529247	1.09014	0.017
miR-375	0.100584	1.4581	0.086	0.170853	0.454967	1.18885	0.037	0.523962	1.06636	0.143
miR-376abd/376b-3p	0.102118	1.501	0.083	0.170853	0.481646	1.25956	0.003	0.543447	1.10551	0.037
miR-376c/741-5p	0.134026	2.87199	0.01	0.0480645	0.474636	1.25839	0	0.547021	1.11702	0.018
miR-377	0.135708	1.07554	0.143	0.256419	0.463424	1.25449	0	0.545169	1.12688	0.001
miR-378/422a/378bcdefhi	0.0859369	0.763527	0.21	0.306765	0.380619	1.00983	0.467	0.481258	0.981426	0.616
miR-379/1193-5p/3529	0.0517801	0.0893622	0.371	0.456851	0.368325	0.942182	0.648	0.486507	0.96562	0.653
miR-382	0.0664662	-0.16007	0.497	0.553746	0.387814	1.00863	0.47	0.474803	0.963583	0.718
miR-383	0.0624179	-0.267301	0.547	0.596	0.431257	1.12596	0.129	0.537041	1.0853	0.105
miR-384/384-3p	0.0916312	0.577732	0.238	0.332813	0.405003	1.07755	0.193	0.496587	1.0174	0.362
miR-410/344de/344b-1-3p	0.0937122	0.182626	0.386	0.461304	0.410882	1.09899	0.106	0.509332	1.04618	0.151
miR-411	0.0714195	0.955398	0.145	0.256419	0.463832	1.19629	0.065	0.54664	1.08695	0.139
miR-421	0.101443	0.0562774	0.415	0.483086	0.391977	1.05352	0.23	0.507761	1.0473	0.115
miR-425/425-5p/489	0.106122	1.68444	0.07	0.160288	0.453966	1.19729	0.013	0.550756	1.11498	0.033
miR-431	0.118541	2.64558	0.025	0.0809783	0.422379	1.10689	0.164	0.495418	1.00197	0.462
miR-433	0.136317	2.5913	0.016	0.0611282	0.493015	1.31114	0	0.571433	1.17162	0
miR-448/448-3p	0.181741	3.04043	0.005	0.0310417	0.467641	1.26971	0	0.550147	1.14308	0
miR-451	0.0113495	-0.65983	0.746	0.75615	0.342243	0.785692	0.826613	0.464547	0.853742	0.834
miR-455-5p	0.0714178	-0.158311	0.516	0.569511	0.431613	1.138	0.087	0.515807	1.05328	0.18
miR-485-5p/1698/1703/1962	0.103458	0.384056	0.308	0.399061	0.378673	1.01932	0.405	0.490475	1.00571	0.432
miR-486-5p/3107	0.104412	2.0515	0.041	0.11313	0.398616	1.03652	0.386	0.518846	1.04637	0.229
miR-487b	0.0224929	0.34352	0.244	0.333541	0.608682	1.31737	0.107516	0.677417	1.20487	0.111111
miR-488	0.12194	1.4912	0.078	0.168435	0.444453	1.18488	0.009	0.519486	1.06557	0.084
miR-490-3p	0.085604	0.70678	0.21	0.306765	0.378275	0.996153	0.521	0.471243	0.953653	0.792
miR-491-5p	0.0674033	0.00719044	0.448	0.509557	0.299151	0.784526	0.98	0.441439	0.894468	0.951
miR-494	0.126513	1.00126	0.16	0.267865	0.428858	1.152	0.022	0.520627	1.07418	0.035
miR-495/1192	0.173586	2.81802	0.004	0.028381	0.448335	1.21869	0	0.517452	1.07565	0.008
miR-496	0.0679832	0.566155	0.228	0.323543	0.438766	1.12926	0.152	0.494567	0.990686	0.542
miR-499-5p	0.10144	0.700685	0.207	0.306765	0.463741	1.23972	0.001	0.534967	1.09676	0.025
miR-503	0.141177	2.25599	0.032	0.09536	0.472198	1.26839	0	0.557612	1.14634	0
miR-504/4725-5p	0.0697307	-0.312187	0.552	0.596	0.355223	0.942504	0.722	0.474548	0.967285	0.703
miR-505/505-3p	0.100533	1.08507	0.141	0.256207	0.438265	1.1617	0.044	0.541718	1.10597	0.03
miR-539/539-5p	0.113402	0.25229	0.346	0.436898	0.429492	1.15809	0.012	0.518611	1.07097	0.037
miR-542-3p	0.0963335	0.721527	0.19	0.291856	0.413649	1.10003	0.126	0.516128	1.05374	0.153
miR-543	0.144703	1.24472	0.11	0.210128	0.453304	1.23036	0	0.545096	1.1305	0
miR-544/544ab/544-3p	0.125358	0.664918	0.243	0.333541	0.418874	1.13551	0.025	0.506335	1.04712	0.114
miR-590-3p	0.137195	1.55574	0.075	0.164338	0.4264	1.14881	0.015	0.521822	1.07856	0.026
miR-592/599	0.0585553	-0.788952	0.782	0.782	0.341813	0.896796	0.845	0.453051	0.920985	0.922
miR-653	0.0880208	0.829663	0.173	0.271337	0.491049	1.2889	0.004	0.569155	1.15808	0.007
miR-7/7ab	0.156018	2.76044	0.014	0.0548947	0.435105	1.17821	0.005	0.521919	1.07537	0.037
miR-758	0.0845914	0.62168	0.239	0.332813	0.398249	1.04827	0.313	0.517386	1.05337	0.179
miR-873	0.107598	1.00487	0.155	0.26546	0.413862	1.10682	0.099	0.506229	1.0382	0.211
miR-874	0.0793538	-0.23804	0.551	0.596	0.344081	0.915988	0.837	0.46847	0.958825	0.778
miR-875-5p	0.0677322	0.669336	0.199	0.302561	0.417231	1.06988	0.292	0.499599	0.997462	0.49
miR-876-5p/3167	0.085522	0.424801	0.293	0.387664	0.416407	1.1005	0.137	0.523895	1.06725	0.134
miR-9/9ab	0.253672	4.972	0	0	0.462313	1.26463	0	0.540107	1.12671	0
miR-93/93a/105/106a/291a-3p/294/295/302abcde/372/373/428/519a/520be/520acd-3p/1378/1420ac	0.198807	2.95812	0.008	0.0411034	0.464043	1.26599	0	0.523654	1.08921	0.001
miR-96/507/1271	0.260884	5.39952	0	0	0.479487	1.31429	0	0.544303	1.1363	0
miR-99ab/100	0.050404	0.627254	0.205	0.306765	0.479033	1.18703	0.131	0.548911	1.0741	0.231

## Sheet: 24h
miRFam	NPES	NPES.ZScore	NPES.pvalue	NPES.fdr	GSEA.ES	GSEA.NES	GSEA.pvalue	GR.GSEA.ES	GR.GSEA.NES	GR.GSEA.pvalue
let-7/98/4458/4500	0.246271	3.80573	0.001	0.00876471	0.471869	1.2121	0	0.546973	1.10451	0
miR-101/101ab	0.213215	3.47264	0.001	0.00876471	0.512401	1.3136	0	0.565897	1.14019	0
miR-103a/107/107ab	0.19466	2.9673	0.005	0.0298	0.471496	1.20492	0	0.566174	1.14209	0
miR-10abc/10a-5p	0.0963524	0.340032	0.32	0.418246	0.436539	1.09911	0.127	0.506878	1.00616	0.458
miR-122/122a/1352	0.0908288	0.940302	0.18	0.285319	0.445296	1.10534	0.142	0.539778	1.06325	0.163
miR-124/124ab/506	0.477225	13.5361	0	0	0.610567	1.57696	0	0.648215	1.31297	0
miR-125a-3p/1554	0.0892974	0.618764	0.229	0.328087	0.437817	1.0897	0.168	0.505525	1.00193	0.478
miR-125a-5p/125b-5p/351/670/4319	0.200375	2.53287	0.01	0.0496667	0.454862	1.16396	0.001	0.540161	1.08906	0.001
miR-126-3p	0.0591756	2.06068	0.045	0.117632	0.549511	1.2154	0.156942	0.618732	1.11929	0.195
miR-127/127-3p	0.0318071	0.978836	0.128	0.224376	0.637876	1.33475	0.0969072	0.711409	1.23293	0.116583
miR-128/128ab	0.242573	3.89359	0	0	0.483442	1.24124	0	0.556696	1.12181	0
miR-129-5p/129ab-5p	0.12965	1.66971	0.058	0.137175	0.4654	1.17269	0.008	0.547486	1.09133	0.032
miR-130ac/301ab/301b/301b-3p/454/721/4295/3666	0.188579	1.51665	0.068	0.151191	0.476749	1.22287	0	0.563118	1.13702	0
miR-132/212/212-3p	0.113956	0.58336	0.273	0.366459	0.444798	1.12725	0.033	0.524813	1.04991	0.126
miR-133abc	0.224066	4.61576	0	0	0.468802	1.19771	0	0.544744	1.09444	0.005
miR-134/3118	0.0993852	1.43661	0.09	0.1788	0.331198	0.821677	0.939	0.462895	0.911426	0.908
miR-135ab/135a-5p	0.184213	2.48987	0.014	0.0548947	0.525745	1.34195	0	0.581415	1.17028	0
miR-136	0.0642473	-0.937647	0.829	0.840279	0.328327	0.819607	0.972	0.462016	0.915252	0.947
miR-137/137ab	0.230129	3.02158	0.004	0.025913	0.46226	1.18817	0	0.547611	1.10584	0
miR-138/138ab	0.160396	1.66552	0.052	0.131322	0.434436	1.1136	0.035	0.515871	1.03466	0.172
miR-139-5p	0.117782	0.916148	0.173	0.277172	0.474388	1.19494	0.01	0.557	1.10994	0.008
miR-140/140-5p/876-3p/1244	0.148098	2.44295	0.019	0.0674048	0.478551	1.21175	0.002	0.558169	1.11345	0.005
miR-141/200a	0.186983	2.45465	0.011	0.0496667	0.51268	1.30927	0	0.568324	1.14365	0
miR-142-3p	0.180645	4.06832	0	0	0.495561	1.24997	0.001	0.576488	1.14725	0.002
miR-143/1721/4770	0.0688503	-1.58287	0.964	0.968	0.412888	1.04071	0.283	0.504145	1.00568	0.449
miR-144	0.192444	2.16689	0.021	0.0711136	0.490648	1.25833	0	0.553925	1.11686	0
miR-145	0.165671	1.23878	0.112	0.2086	0.486508	1.24629	0	0.55353	1.11145	0.001
miR-146ac/146b-5p	0.0719404	-0.0982228	0.494	0.5662	0.427474	1.0589	0.281	0.5046	0.995831	0.537
miR-148ab-3p/152	0.176973	1.7583	0.051	0.131017	0.490575	1.25437	0	0.563188	1.13237	0
miR-149	0.141225	1.49794	0.076	0.159205	0.421822	1.07095	0.151	0.511984	1.02509	0.268
miR-150/5127	0.110029	1.1758	0.132	0.226069	0.4508	1.12856	0.07	0.542659	1.07803	0.077
miR-153	0.199575	2.96075	0.005	0.0298	0.484651	1.24027	0	0.55901	1.12364	0
miR-154/872	0.0785258	1.00581	0.149	0.246678	0.507121	1.23585	0.028	0.551424	1.07503	0.169
miR-155	0.156392	2.44106	0.019	0.0674048	0.485529	1.23681	0.001	0.561968	1.1228	0
miR-15abc/16/16abc/195/322/424/497/1907	0.270154	4.4978	0	0	0.477234	1.22839	0	0.560338	1.13361	0
miR-17/17-5p/20ab/20b-5p/93/106ab/427/518a-3p/519d	0.207613	1.61327	0.06	0.137712	0.460294	1.18329	0	0.548845	1.10842	0
miR-181abcd/4262	0.235228	3.31251	0.001	0.00876471	0.488176	1.25929	0	0.561179	1.13116	0
miR-182	0.253616	4.33781	0	0	0.503312	1.29337	0	0.5621	1.13752	0
miR-183	0.136708	1.47673	0.077	0.159205	0.527607	1.33324	0	0.576769	1.15114	0
miR-184	0.0252049	-0.0576256	0.411	0.506107	0.416489	0.919773	0.654965	0.526641	0.958831	0.607
miR-185/882/3473/4306/4644	0.0902974	0.0434295	0.435	0.522702	0.389029	0.980108	0.592	0.466313	0.927313	0.933
miR-186	0.153139	2.02606	0.031	0.0905686	0.484247	1.22845	0.001	0.547962	1.09723	0.008
miR-18ab/4735-3p	0.133101	2.10548	0.029	0.08642	0.524064	1.31722	0	0.586444	1.16699	0
miR-190/190ab	0.0689273	0.00492886	0.443	0.527413	0.483382	1.18512	0.063	0.546572	1.06987	0.139
miR-191	0.0642534	1.2552	0.102	0.197377	0.467934	1.10084	0.298	0.53359	1.00986	0.445
miR-192/215	0.0616359	-0.260785	0.583	0.634066	0.426447	1.04703	0.325	0.519933	1.02128	0.378
miR-193/193b/193a-3p	0.101966	0.906976	0.166	0.268848	0.496474	1.24025	0.005	0.563593	1.11544	0.018
miR-194	0.148464	2.50045	0.021	0.0711136	0.479686	1.20615	0.005	0.547573	1.09496	0.028
miR-196abc	0.145607	2.59271	0.012	0.0496667	0.498146	1.25522	0.001	0.562851	1.1195	0.013
miR-197	0.0693179	-0.404726	0.618	0.66246	0.414195	1.02552	0.377	0.506172	0.999905	0.506
miR-199ab-5p	0.155252	1.99723	0.039	0.107611	0.488755	1.24439	0	0.567501	1.13573	0
miR-19ab	0.245615	3.61453	0.001	0.00876471	0.483257	1.24432	0	0.570894	1.15206	0
miR-1ab/206/613	0.216845	3.61497	0.003	0.0212857	0.504278	1.28866	0	0.581012	1.17019	0
miR-200bc/429/548a	0.223918	3.39657	0	0	0.498475	1.27566	0	0.566637	1.14038	0
miR-202-3p	0.220328	3.57559	0.002	0.0165556	0.484423	1.24601	0	0.553067	1.11239	0.001
miR-203	0.179731	2.57894	0.012	0.0496667	0.504076	1.28601	0	0.56503	1.13466	0
miR-204/204b/211	0.182422	2.57655	0.011	0.0496667	0.472392	1.20546	0.001	0.543539	1.09047	0.01
miR-205/205ab	0.166356	3.03311	0.01	0.0496667	0.533203	1.3496	0	0.592584	1.18199	0
miR-208ab/208ab-3p	0.0818787	0.757591	0.204	0.316625	0.505769	1.25113	0.008	0.571001	1.1233	0.029
miR-21/590-5p	0.114707	1.1609	0.128	0.224376	0.49587	1.2452	0.003	0.56664	1.12913	0.009
miR-210	0.0174753	-0.687436	0.739	0.770007	0.382767	0.870437	0.741742	0.461054	0.855589	0.869
miR-214/761/3619-5p	0.128394	-0.216914	0.55	0.608141	0.403023	1.03106	0.287	0.512591	1.0314	0.187
miR-216a	0.09164	0.309413	0.338	0.434155	0.45702	1.13986	0.052	0.52451	1.03882	0.239
miR-216b/216b-5p	0.112348	1.31266	0.118	0.217062	0.479986	1.19817	0.006	0.552958	1.09568	0.029
miR-217	0.129811	1.51736	0.077	0.159205	0.467944	1.18086	0.014	0.539847	1.07459	0.06
miR-218/218a	0.199901	2.34345	0.023	0.0729149	0.479593	1.22881	0	0.545446	1.09966	0.002
miR-219-5p/508/508-3p/4782-3p	0.15093	2.33198	0.023	0.0729149	0.47768	1.20537	0.005	0.553196	1.10244	0.009
miR-22/22-3p	0.125859	0.283336	0.341	0.434265	0.43793	1.11615	0.034	0.510775	1.02383	0.276
miR-221/222/222ab/1928	0.143604	1.67684	0.057	0.136984	0.474624	1.20559	0.001	0.544597	1.09	0.02
miR-223	0.132957	1.95992	0.042	0.11175	0.497663	1.25381	0	0.545464	1.08474	0.029
miR-224	0.158228	2.85484	0.009	0.0496667	0.480713	1.21305	0.003	0.535705	1.06712	0.075
miR-23abc/23b-3p	0.257413	4.5804	0	0	0.505535	1.29951	0	0.560519	1.13171	0
miR-24/24ab/24-3p	0.191939	3.03275	0.003	0.0212857	0.45609	1.164	0.004	0.527907	1.06086	0.045
miR-25/32/92abc/363/363-3p/367	0.179596	1.25039	0.105	0.200577	0.479313	1.22799	0	0.561283	1.12994	0
miR-26ab/1297/4465	0.248972	5.16188	0	0	0.539813	1.37641	0	0.597947	1.20428	0
miR-27abc/27a-3p	0.282963	5.39372	0	0	0.48931	1.26107	0	0.565038	1.14248	0
miR-28-5p/708/1407/1653/3139	0.0760584	-0.0151039	0.451	0.529126	0.408003	1.0175	0.429	0.502034	0.988399	0.573
miR-290-5p/292-5p/371-5p/293	0.106639	1.19826	0.123	0.2235	0.45807	1.13971	0.054	0.536918	1.06344	0.122
miR-296-3p	0.0532877	0.669394	0.209	0.317566	0.481803	1.14457	0.184	0.552241	1.0472	0.323
miR-299/299-3p/3563-3p	0.0376345	-0.567456	0.682	0.720695	0.379262	0.91004	0.737	0.492083	0.945907	0.722
miR-29abcd	0.226567	2.70711	0.008	0.0458462	0.45728	1.1774	0	0.537093	1.08408	0.001
miR-300/381/539-3p	0.195487	2.52917	0.012	0.0496667	0.473268	1.21088	0	0.551045	1.10939	0.001
miR-30abcdef/30abe-5p/384-5p	0.283688	5.09971	0	0	0.501403	1.2906	0	0.573165	1.15797	0
miR-31	0.153046	2.4366	0.016	0.0596	0.513226	1.29388	0	0.55898	1.11772	0.004
miR-320abcd/4429	0.154852	1.13333	0.132	0.226069	0.47263	1.21109	0	0.544899	1.09411	0.003
miR-324-5p	0.0459751	-0.846522	0.799	0.815418	0.4274	1.05414	0.323	0.504378	0.9867	0.558
miR-326/330/330-5p	0.138051	1.46876	0.078	0.159205	0.439001	1.11123	0.049	0.522089	1.04578	0.15
miR-328a/328b-3p	0.0786693	0.0924779	0.404	0.505849	0.428303	1.06321	0.253	0.527093	1.03722	0.269
miR-329/329ab/362-3p	0.103124	0.626998	0.25	0.341743	0.412022	1.03485	0.342	0.510599	1.01332	0.374
miR-335/335-5p	0.0813038	-0.131536	0.493	0.5662	0.459679	1.15582	0.042	0.548798	1.08524	0.062
miR-338/338-3p	0.149434	2.63847	0.016	0.0596	0.463588	1.16391	0.026	0.539062	1.06927	0.082
miR-339b/339-5p/3586-5p	0.0841623	0.542572	0.26	0.352182	0.462777	1.14703	0.087	0.527566	1.03879	0.265
miR-33a-3p/365/365-3p	0.114032	1.13007	0.138	0.233659	0.471704	1.1828	0.021	0.55469	1.10485	0.021
miR-33ab/33-5p	0.11368	0.598336	0.249	0.341743	0.448633	1.13004	0.048	0.544705	1.08768	0.033
miR-340-5p	0.147144	1.62989	0.061	0.137712	0.489493	1.24263	0	0.557229	1.11747	0.002
miR-342-3p	0.0875708	-0.0224208	0.471	0.548273	0.434542	1.09312	0.127	0.502641	0.9982	0.495
miR-346	0.0511949	-0.559918	0.661	0.703493	0.442842	1.09085	0.211	0.511568	0.997856	0.512
miR-34ac/34bc-5p/449abc/449c-5p	0.169708	1.84386	0.053	0.131617	0.465673	1.19373	0	0.530219	1.06407	0.04
miR-361-5p	0.061166	-0.74504	0.757	0.783285	0.421894	1.05215	0.309	0.501673	0.992721	0.54
miR-370	0.0681495	-1.6008	0.968	0.968	0.37721	0.954359	0.746	0.454717	0.90756	0.981
miR-374ab	0.147164	1.95611	0.038	0.10683	0.461673	1.17077	0.015	0.548387	1.09847	0.007
miR-375	0.0862989	0.629705	0.239	0.335953	0.46003	1.13711	0.082	0.516907	1.02165	0.357
miR-376abd/376b-3p	0.114893	1.84582	0.056	0.136787	0.457223	1.13361	0.096	0.548868	1.08515	0.097
miR-376c/741-5p	0.13684	2.6753	0.012	0.0496667	0.542	1.34949	0	0.5746	1.1347	0.011
miR-377	0.153892	1.62858	0.061	0.137712	0.491086	1.25162	0	0.562443	1.12808	0
miR-378/422a/378bcdefhi	0.0865145	0.68438	0.219	0.321373	0.422122	1.04213	0.33	0.508309	1.00093	0.492
miR-379/1193-5p/3529	0.0669069	0.680274	0.211	0.317566	0.480318	1.15502	0.133	0.5329	1.03186	0.336
miR-382	0.0824201	0.569222	0.244	0.339776	0.435558	1.08622	0.205	0.510116	1.00536	0.456
miR-383	0.0788299	0.420125	0.306	0.407089	0.461617	1.14094	0.089	0.553632	1.0888	0.078
miR-384/384-3p	0.114072	1.46968	0.084	0.169135	0.465013	1.16359	0.039	0.54507	1.07991	0.076
miR-410/344de/344b-1-3p	0.096838	0.1236	0.417	0.509287	0.426797	1.07385	0.167	0.52424	1.0445	0.187
miR-411	0.0732442	0.858218	0.197	0.308979	0.482567	1.17491	0.09	0.562447	1.09549	0.126
miR-421	0.0988634	-0.229603	0.551	0.608141	0.439362	1.10663	0.073	0.516834	1.03426	0.215
miR-425/425-5p/489	0.120071	2.30952	0.023	0.0729149	0.543321	1.34913	0	0.588229	1.15888	0.003
miR-431	0.11607	2.38839	0.028	0.08642	0.462667	1.14036	0.115	0.573019	1.12792	0.035
miR-433	0.143615	2.63092	0.013	0.0523514	0.545633	1.36242	0	0.611002	1.21315	0
miR-448/448-3p	0.19345	3.23439	0.003	0.0212857	0.474346	1.20676	0	0.548819	1.101	0.002
miR-451	0.0146546	-0.452221	0.61	0.658623	0.504169	1.11038	0.319879	0.616255	1.10518	0.249
miR-455-5p	0.0762258	-0.00638687	0.446	0.527413	0.421031	1.04073	0.327	0.528292	1.04025	0.258
miR-485-5p/1698/1703/1962	0.0934288	-0.283911	0.579	0.634066	0.392942	0.996894	0.51	0.492286	0.982106	0.633
miR-486-5p/3107	0.0985288	1.54346	0.069	0.151191	0.418391	1.02878	0.392	0.525745	1.02751	0.336
miR-487b	0.0115198	-0.314765	0.522	0.584797	0.638215	1.3029	0.119959	0.718482	1.25638	0.0890891
miR-488	0.126084	1.48875	0.076	0.159205	0.476385	1.19659	0.007	0.553876	1.10144	0.024
miR-490-3p	0.0861401	0.679601	0.227	0.328087	0.457852	1.13978	0.078	0.526323	1.03958	0.255
miR-491-5p	0.0686871	0.0494808	0.424	0.513626	0.438377	1.08807	0.205	0.516767	1.01573	0.403
miR-494	0.134802	1.03657	0.142	0.23773	0.461194	1.16716	0.011	0.540659	1.08199	0.022
miR-495/1192	0.188927	3.05155	0.004	0.025913	0.456255	1.16309	0.003	0.546252	1.0982	0.004
miR-496	0.0546489	-0.132236	0.498	0.566427	0.458825	1.12025	0.189	0.533481	1.03852	0.294
miR-499-5p	0.129329	1.96077	0.042	0.11175	0.494776	1.25113	0	0.565577	1.12241	0.004
miR-503	0.147019	2.16594	0.029	0.08642	0.484612	1.22659	0.002	0.577635	1.15253	0.001
miR-504/4725-5p	0.0613357	-0.733776	0.764	0.785076	0.315956	0.790795	0.984	0.432681	0.85434	0.997
miR-505/505-3p	0.093977	0.756987	0.209	0.317566	0.496019	1.23464	0.009	0.5418	1.06951	0.126
miR-539/539-5p	0.120973	0.352465	0.336	0.434155	0.434418	1.10171	0.075	0.528144	1.05817	0.092
miR-542-3p	0.100572	0.693027	0.22	0.321373	0.413234	1.03608	0.335	0.514141	1.01901	0.37
miR-543	0.150091	1.24006	0.111	0.2086	0.444423	1.13091	0.017	0.531005	1.06738	0.04
miR-544/544ab/544-3p	0.132339	0.677032	0.238	0.335953	0.409504	1.0441	0.25	0.509381	1.02184	0.291
miR-590-3p	0.130155	1.06517	0.152	0.248879	0.473765	1.2011	0.004	0.548575	1.09879	0.011
miR-592/599	0.0719619	-0.196551	0.521	0.584797	0.431779	1.06843	0.242	0.507184	0.999173	0.495
miR-653	0.100457	1.41997	0.1	0.196053	0.467568	1.15895	0.071	0.549628	1.07852	0.114
miR-7/7ab	0.160524	2.63245	0.011	0.0496667	0.478125	1.20628	0.001	0.536983	1.07614	0.046
miR-758	0.0812523	0.198283	0.379	0.478568	0.444317	1.09775	0.158	0.502862	0.992121	0.561
miR-873	0.100557	0.441123	0.309	0.407442	0.399513	1.00683	0.473	0.502768	1.00179	0.482
miR-874	0.0748208	-0.573133	0.702	0.736606	0.433004	1.08433	0.162	0.494173	0.98117	0.638
miR-875-5p	0.0770599	1.1657	0.125	0.224376	0.466078	1.13406	0.146	0.496226	0.959868	0.678
miR-876-5p/3167	0.0919183	0.692511	0.219	0.321373	0.475437	1.18304	0.034	0.553381	1.09603	0.05
miR-9/9ab	0.261084	4.72977	0	0	0.502178	1.29289	0	0.564285	1.14046	0
miR-93/93a/105/106a/291a-3p/294/295/302abcde/372/373/428/519a/520be/520acd-3p/1378/1420ac	0.190833	1.98639	0.033	0.0945577	0.465453	1.19196	0	0.554649	1.11647	0
miR-96/507/1271	0.267654	5.13086	0	0	0.498998	1.28526	0	0.563637	1.13912	0
miR-99ab/100	0.0394911	-0.000658547	0.408	0.506107	0.406055	0.952459	0.604	0.466461	0.885589	0.847

## Sheet: 32h
miRFam	NPES	NPES.ZScore	NPES.pvalue	NPES.fdr	GSEA.ES	GSEA.NES	GSEA.pvalue	GR.GSEA.ES	GR.GSEA.NES	GR.GSEA.pvalue
let-7/98/4458/4500	0.241094	3.82301	0.001	0.00876471	0.47736	1.20272	0	0.557576	1.11358	0.001
miR-101/101ab	0.200757	3.03479	0.006	0.0406364	0.51658	1.29235	0	0.562804	1.12088	0
miR-103a/107/107ab	0.177715	2.38303	0.014	0.0613529	0.475272	1.18691	0.001	0.543786	1.08087	0.008
miR-10abc/10a-5p	0.0998335	0.670047	0.233	0.343733	0.462546	1.13348	0.067	0.531466	1.04484	0.172
miR-122/122a/1352	0.0721512	0.0389377	0.447	0.555025	0.432772	1.05103	0.307	0.521747	1.01476	0.415
miR-124/124ab/506	0.442866	13.6556	0	0	0.598394	1.51129	0	0.648281	1.29727	0
miR-125a-3p/1554	0.0919872	0.859331	0.178	0.282149	0.436822	1.06654	0.232	0.521616	1.0188	0.356
miR-125a-5p/125b-5p/351/670/4319	0.18744	1.90338	0.041	0.115264	0.451434	1.13183	0.003	0.533691	1.06558	0.011
miR-126-3p	0.0620027	2.04952	0.051	0.128797	0.552601	1.22577	0.148185	0.602249	1.08013	0.287
miR-127/127-3p	0.0332546	1.17027	0.107	0.215446	0.655383	1.35268	0.0747951	0.693369	1.18535	0.164164
miR-128/128ab	0.232372	3.81176	0	0	0.493431	1.23881	0	0.557387	1.11073	0
miR-129-5p/129ab-5p	0.130671	1.98778	0.04	0.114615	0.451477	1.11349	0.082	0.531996	1.04936	0.156
miR-130ac/301ab/301b/301b-3p/454/721/4295/3666	0.174727	0.885958	0.184	0.288589	0.474468	1.19472	0	0.551018	1.09886	0
miR-132/212/212-3p	0.121958	1.07696	0.143	0.253655	0.436165	1.08034	0.141	0.513243	1.01131	0.392
miR-133abc	0.212915	4.46532	0	0	0.49461	1.23886	0	0.562054	1.1187	0
miR-134/3118	0.0876672	1.11158	0.134	0.240554	0.379116	0.915253	0.786	0.474448	0.922224	0.88
miR-135ab/135a-5p	0.179708	2.40718	0.012	0.0541818	0.524208	1.31339	0	0.57652	1.14579	0
miR-136	0.056743	-1.35986	0.923	0.929236	0.371517	0.906389	0.865	0.463652	0.907358	0.956
miR-137/137ab	0.222771	3.09081	0.001	0.00876471	0.483105	1.21487	0	0.549157	1.0963	0
miR-138/138ab	0.156329	1.76481	0.049	0.128088	0.463367	1.15818	0.001	0.541358	1.07433	0.023
miR-139-5p	0.115774	1.01312	0.147	0.257682	0.471994	1.16972	0.015	0.55297	1.08851	0.035
miR-140/140-5p/876-3p/1244	0.13024	1.75817	0.054	0.132703	0.488828	1.20514	0.002	0.543634	1.07236	0.062
miR-141/200a	0.178681	2.23682	0.021	0.0711136	0.510916	1.27671	0	0.567184	1.12747	0
miR-142-3p	0.174885	4.15643	0	0	0.497222	1.22801	0.005	0.579935	1.14159	0.001
miR-143/1721/4770	0.079486	-1.18348	0.907	0.91934	0.404402	0.999666	0.503	0.506558	0.999813	0.506
miR-144	0.183685	1.88453	0.035	0.106429	0.501727	1.25891	0	0.55177	1.09926	0
miR-145	0.168162	1.49199	0.073	0.155296	0.490229	1.22311	0	0.554896	1.10531	0
miR-146ac/146b-5p	0.0653711	-0.522868	0.685	0.734281	0.38883	0.950475	0.687	0.475744	0.928504	0.895
miR-148ab-3p/152	0.17176	1.71169	0.056	0.132703	0.48691	1.21775	0	0.570398	1.13665	0
miR-149	0.138414	1.53158	0.074	0.155296	0.418128	1.03809	0.279	0.499285	0.989266	0.615
miR-150/5127	0.113825	1.45296	0.079	0.163486	0.442951	1.09172	0.142	0.508604	1.001	0.475
miR-153	0.189918	2.80853	0.005	0.0354762	0.494809	1.2383	0	0.56276	1.11921	0
miR-154/872	0.0796733	1.15475	0.134	0.240554	0.522499	1.24271	0.025	0.574599	1.10629	0.082
miR-155	0.147851	2.30514	0.019	0.070775	0.507876	1.25948	0	0.564147	1.1162	0.004
miR-15abc/16/16abc/195/322/424/497/1907	0.262269	4.33798	0	0	0.484578	1.22168	0	0.557099	1.11461	0
miR-17/17-5p/20ab/20b-5p/93/106ab/427/518a-3p/519d	0.2013	1.53317	0.073	0.155296	0.474201	1.19437	0	0.559282	1.11668	0
miR-181abcd/4262	0.228458	3.46383	0.001	0.00876471	0.483649	1.2163	0	0.559126	1.11498	0
miR-182	0.244133	3.95311	0	0	0.513452	1.28973	0	0.579764	1.15757	0
miR-183	0.1379	1.76745	0.057	0.132703	0.513584	1.27478	0	0.576727	1.14212	0.002
miR-184	0.0168202	-0.608422	0.692	0.736486	0.45354	1.00713	0.48998	0.557905	1.00132	0.478
miR-185/882/3473/4306/4644	0.0829418	-0.376208	0.615	0.683843	0.374028	0.919962	0.854	0.492285	0.966942	0.738
miR-186	0.140954	1.52381	0.07	0.153382	0.482661	1.20324	0.001	0.545152	1.08122	0.02
miR-18ab/4735-3p	0.131342	2.31242	0.02	0.0711136	0.52006	1.27742	0	0.596914	1.17536	0
miR-190/190ab	0.0748987	0.409294	0.311	0.426495	0.444555	1.07592	0.252	0.50777	0.987097	0.566
miR-191	0.0637547	1.14033	0.131	0.240554	0.472954	1.0937	0.285	0.578749	1.08942	0.205
miR-192/215	0.061497	-0.299367	0.579	0.648654	0.466829	1.12306	0.144	0.54805	1.0605	0.185
miR-193/193b/193a-3p	0.0982265	0.982538	0.169	0.276714	0.489396	1.19914	0.016	0.571779	1.11787	0.016
miR-194	0.14383	2.55393	0.015	0.0638571	0.513247	1.26396	0	0.566162	1.1141	0.007
miR-196abc	0.137304	2.53667	0.018	0.0705789	0.525862	1.29286	0	0.582542	1.14637	0.002
miR-197	0.066239	-0.630064	0.731	0.767035	0.382656	0.930648	0.79	0.48475	0.948105	0.813
miR-199ab-5p	0.150121	1.82071	0.047	0.125054	0.480463	1.19861	0	0.579089	1.14572	0.001
miR-19ab	0.224743	2.88815	0.002	0.0165556	0.487096	1.22445	0	0.56473	1.12899	0
miR-1ab/206/613	0.217284	4.0274	0	0	0.526248	1.31863	0	0.580296	1.15523	0
miR-200bc/429/548a	0.209728	3.07311	0.003	0.0235263	0.508462	1.27663	0	0.578367	1.15087	0
miR-202-3p	0.210675	3.55412	0.001	0.00876471	0.487143	1.22081	0	0.558145	1.11198	0
miR-203	0.167518	2.13807	0.021	0.0711136	0.495226	1.24081	0	0.561921	1.11639	0
miR-204/204b/211	0.175694	2.47381	0.012	0.0541818	0.465312	1.16309	0.001	0.533072	1.05882	0.048
miR-205/205ab	0.153337	2.76378	0.008	0.04768	0.520706	1.2919	0	0.577848	1.1415	0.001
miR-208ab/208ab-3p	0.0920585	1.28702	0.117	0.2235	0.515015	1.24073	0.012	0.557116	1.08282	0.095
miR-21/590-5p	0.107808	0.915466	0.167	0.276478	0.540936	1.32757	0	0.58296	1.1432	0.004
miR-210	0.0194813	-0.592628	0.682	0.734281	0.360156	0.804513	0.867	0.46402	0.849161	0.875
miR-214/761/3619-5p	0.121918	-0.598466	0.711	0.75134	0.394321	0.987647	0.58	0.500868	0.996757	0.528
miR-216a	0.0903776	0.303326	0.351	0.470322	0.477716	1.1676	0.029	0.554325	1.08601	0.048
miR-216b/216b-5p	0.106376	1.22152	0.115	0.2235	0.472584	1.15715	0.036	0.523556	1.02499	0.315
miR-217	0.130177	1.75891	0.057	0.132703	0.464751	1.14847	0.031	0.533535	1.05357	0.138
miR-218/218a	0.191843	2.06946	0.029	0.0900208	0.500434	1.25709	0	0.556283	1.10773	0
miR-219-5p/508/508-3p/4782-3p	0.154767	2.75062	0.01	0.0541818	0.474209	1.17879	0.007	0.549466	1.08413	0.024
miR-22/22-3p	0.124952	0.262711	0.362	0.470322	0.419483	1.04541	0.249	0.510788	1.01298	0.357
miR-221/222/222ab/1928	0.14329	1.75357	0.055	0.132703	0.48605	1.20556	0	0.565214	1.11859	0.001
miR-223	0.129732	2.17552	0.024	0.0777391	0.486001	1.19242	0.012	0.540241	1.06522	0.087
miR-224	0.145181	2.59777	0.012	0.0541818	0.472668	1.17136	0.01	0.562634	1.10908	0.013
miR-23abc/23b-3p	0.244979	4.42374	0	0	0.513679	1.29264	0	0.555211	1.10662	0
miR-24/24ab/24-3p	0.182566	2.76288	0.007	0.0434583	0.476316	1.19095	0.001	0.538405	1.07041	0.023
miR-25/32/92abc/363/363-3p/367	0.175687	1.16298	0.127	0.236538	0.498793	1.25466	0	0.564479	1.12592	0
miR-26ab/1297/4465	0.242244	5.33241	0	0	0.557425	1.39526	0	0.608221	1.21245	0
miR-27abc/27a-3p	0.271259	4.93039	0	0	0.498717	1.25826	0	0.566981	1.13161	0
miR-28-5p/708/1407/1653/3139	0.0756748	-0.0765049	0.49	0.58408	0.442473	1.07786	0.206	0.47183	0.91752	0.92
miR-290-5p/292-5p/371-5p/293	0.0987122	0.923299	0.175	0.280376	0.448595	1.09742	0.126	0.538619	1.05576	0.154
miR-296-3p	0.0483691	0.287952	0.312	0.426495	0.465081	1.08323	0.312	0.538677	1.00561	0.449
miR-299/299-3p/3563-3p	0.0404966	-0.518479	0.67	0.734044	0.429113	1.01577	0.449	0.520042	0.986412	0.567
miR-29abcd	0.218837	2.78201	0.005	0.0354762	0.478001	1.2028	0	0.544119	1.08759	0.001
miR-300/381/539-3p	0.192097	2.68555	0.011	0.0541818	0.474978	1.18889	0	0.544129	1.08368	0.007
miR-30abcdef/30abe-5p/384-5p	0.271905	5.17625	0	0	0.520526	1.31111	0	0.581074	1.16027	0
miR-31	0.149706	2.71815	0.007	0.0434583	0.506166	1.25492	0	0.572204	1.12924	0.003
miR-320abcd/4429	0.150425	0.96772	0.165	0.276236	0.465153	1.16368	0	0.541995	1.07593	0.014
miR-324-5p	0.0508931	-0.71403	0.746	0.771903	0.427424	1.02762	0.389	0.537666	1.04103	0.262
miR-326/330/330-5p	0.120036	0.647314	0.254	0.363904	0.420367	1.04451	0.257	0.511278	1.00775	0.423
miR-328a/328b-3p	0.080356	0.174571	0.405	0.507101	0.467749	1.1416	0.061	0.548701	1.07128	0.108
miR-329/329ab/362-3p	0.091885	0.0511802	0.452	0.556595	0.456356	1.12143	0.068	0.538892	1.0554	0.128
miR-335/335-5p	0.0789115	-0.194639	0.539	0.62743	0.480211	1.17314	0.019	0.541797	1.06216	0.141
miR-338/338-3p	0.140623	2.61057	0.017	0.0684595	0.473419	1.17031	0.011	0.525443	1.03174	0.272
miR-339b/339-5p/3586-5p	0.0799667	0.401711	0.312	0.426495	0.45582	1.10803	0.121	0.538634	1.04624	0.221
miR-33a-3p/365/365-3p	0.106818	0.855685	0.194	0.294959	0.501336	1.23514	0.003	0.55041	1.08383	0.048
miR-33ab/33-5p	0.106302	0.283257	0.371	0.476543	0.453107	1.12007	0.058	0.540551	1.06864	0.06
miR-340-5p	0.131468	1.00053	0.16	0.270909	0.49063	1.21948	0.001	0.550092	1.08685	0.02
miR-342-3p	0.0858891	-0.0275074	0.47	0.571772	0.456493	1.12692	0.051	0.513461	1.00559	0.458
miR-346	0.0589704	-0.301026	0.565	0.642634	0.484468	1.17332	0.051	0.566003	1.09835	0.073
miR-34ac/34bc-5p/449abc/449c-5p	0.162825	1.59794	0.062	0.13997	0.482222	1.20686	0	0.54027	1.07444	0.017
miR-361-5p	0.0602516	-0.908024	0.834	0.851137	0.454184	1.10541	0.138	0.530863	1.03448	0.282
miR-370	0.0657893	-1.90895	0.991	0.991	0.373815	0.925246	0.852	0.466084	0.918758	0.964
miR-374ab	0.141024	1.74024	0.047	0.125054	0.487901	1.21357	0.001	0.564442	1.11575	0.002
miR-375	0.0806977	0.46287	0.306	0.426495	0.456777	1.10831	0.135	0.540627	1.05472	0.176
miR-376abd/376b-3p	0.102485	1.54837	0.07	0.153382	0.479121	1.16576	0.053	0.548833	1.06853	0.127
miR-376c/741-5p	0.129714	2.50903	0.019	0.070775	0.51396	1.25702	0.002	0.577389	1.13049	0.009
miR-377	0.155705	1.82348	0.045	0.124167	0.495866	1.23539	0	0.562122	1.11606	0.002
miR-378/422a/378bcdefhi	0.0896578	0.867857	0.189	0.29032	0.439975	1.07222	0.217	0.522294	1.01662	0.378
miR-379/1193-5p/3529	0.0563772	0.187951	0.363	0.470322	0.478851	1.13986	0.155	0.544303	1.03559	0.317
miR-382	0.0715387	-0.0429742	0.472	0.571772	0.441567	1.07433	0.229	0.522391	1.0176	0.403
miR-383	0.0746177	0.323302	0.347	0.470027	0.504183	1.22228	0.016	0.575579	1.11849	0.037
miR-384/384-3p	0.116925	1.77876	0.051	0.128797	0.463964	1.13927	0.044	0.548152	1.07625	0.082
miR-410/344de/344b-1-3p	0.0972677	0.188211	0.4	0.505085	0.474897	1.17081	0.016	0.543762	1.06958	0.073
miR-411	0.0689851	0.768573	0.204	0.30703	0.49714	1.18539	0.06	0.582495	1.11639	0.073
miR-421	0.0984744	-0.266004	0.577	0.648654	0.45411	1.13055	0.029	0.53111	1.04751	0.144
miR-425/425-5p/489	0.123021	2.61243	0.011	0.0541818	0.548442	1.34033	0.001	0.597223	1.16341	0.003
miR-431	0.107116	2.14352	0.038	0.11102	0.4487	1.08474	0.201	0.525207	1.02149	0.38
miR-433	0.136953	2.57976	0.011	0.0541818	0.538056	1.3197	0	0.605787	1.18776	0
miR-448/448-3p	0.177894	2.57751	0.009	0.0515769	0.488837	1.2175	0	0.556002	1.10361	0.001
miR-451	0.0194601	-0.238438	0.494	0.584175	0.497528	1.06919	0.382915	0.561426	0.987642	0.527
miR-455-5p	0.0814833	0.290197	0.363	0.470322	0.470952	1.14437	0.062	0.556963	1.08423	0.079
miR-485-5p/1698/1703/1962	0.0963475	-0.168257	0.552	0.634969	0.386795	0.961735	0.704	0.470069	0.927906	0.958
miR-486-5p/3107	0.0981202	1.72975	0.062	0.13997	0.463424	1.11804	0.127	0.512238	0.994668	0.518
miR-487b	0.0151354	-0.214588	0.482	0.579177	0.583632	1.18716	0.229491	0.636336	1.08897	0.326981
miR-488	0.120451	1.40379	0.086	0.175534	0.490212	1.20519	0.003	0.561673	1.10479	0.014
miR-490-3p	0.0835058	0.572612	0.259	0.367533	0.489173	1.18699	0.02	0.553129	1.07598	0.112
miR-491-5p	0.0819191	0.68127	0.222	0.33078	0.38759	0.941132	0.716	0.490651	0.95418	0.754
miR-494	0.128067	0.903601	0.186	0.288687	0.458378	1.13975	0.015	0.555185	1.09895	0.006
miR-495/1192	0.16718	2.07992	0.026	0.0824255	0.461449	1.1521	0.007	0.530621	1.05475	0.058
miR-496	0.0610535	0.165465	0.398	0.505085	0.479415	1.14059	0.136	0.531471	1.02379	0.362
miR-499-5p	0.137376	2.52937	0.016	0.0662222	0.486871	1.19569	0.007	0.540099	1.06244	0.103
miR-503	0.143714	2.20882	0.023	0.0761556	0.510518	1.26609	0	0.585671	1.15506	0.001
miR-504/4725-5p	0.0598479	-0.912858	0.818	0.840566	0.318804	0.77844	0.995	0.43646	0.852364	0.997
miR-505/505-3p	0.0909996	0.609205	0.254	0.363904	0.494492	1.20819	0.012	0.54613	1.06585	0.121
miR-539/539-5p	0.118688	0.282993	0.358	0.470322	0.437247	1.08407	0.105	0.516839	1.02104	0.292
miR-542-3p	0.105133	0.961842	0.159	0.270909	0.44114	1.08331	0.157	0.525154	1.02888	0.28
miR-543	0.13787	0.642316	0.253	0.363904	0.452407	1.13365	0.01	0.540492	1.07247	0.024
miR-544/544ab/544-3p	0.115455	-0.149388	0.537	0.62743	0.45592	1.13268	0.018	0.532222	1.05631	0.078
miR-590-3p	0.132666	1.20024	0.124	0.233873	0.456632	1.13532	0.024	0.54139	1.07175	0.049
miR-592/599	0.0655024	-0.570569	0.683	0.734281	0.420168	1.02252	0.419	0.508061	0.99092	0.542
miR-653	0.097268	1.27424	0.117	0.2235	0.480247	1.16704	0.053	0.550537	1.07363	0.102
miR-7/7ab	0.142443	1.89124	0.038	0.11102	0.476709	1.18491	0.002	0.548531	1.08481	0.018
miR-758	0.071639	-0.216867	0.554	0.634969	0.425179	1.03026	0.374	0.531853	1.03801	0.25
miR-873	0.108883	0.927528	0.174	0.280376	0.443919	1.09772	0.103	0.53386	1.04913	0.181
miR-874	0.0737758	-0.684663	0.738	0.768965	0.439593	1.07944	0.178	0.502619	0.987526	0.581
miR-875-5p	0.077296	1.23533	0.112	0.222507	0.44549	1.06783	0.3	0.515819	0.988809	0.554
miR-876-5p/3167	0.0953191	1.01868	0.152	0.263349	0.473486	1.14916	0.051	0.547698	1.07097	0.108
miR-9/9ab	0.256953	4.86869	0	0	0.514275	1.29267	0	0.578582	1.15501	0
miR-93/93a/105/106a/291a-3p/294/295/302abcde/372/373/428/519a/520be/520acd-3p/1378/1420ac	0.191231	2.12872	0.021	0.0711136	0.494054	1.23925	0	0.554994	1.10546	0
miR-96/507/1271	0.252476	4.6046	0	0	0.508321	1.27949	0	0.571212	1.13918	0
miR-99ab/100	0.031813	-0.500268	0.665	0.733963	0.451992	1.04799	0.379	0.524143	0.986873	0.535

## Sheet: 72h
miRFam	NPES	NPES.ZScore	NPES.pvalue	NPES.fdr	GSEA.ES	GSEA.NES	GSEA.pvalue	GR.GSEA.ES	GR.GSEA.NES	GR.GSEA.pvalue
let-7/98/4458/4500	0.203172	2.25163	0.012	0.149	0.465707	1.09864	0.004	0.550393	1.05535	0.013
miR-101/101ab	0.171498	1.68951	0.053	0.298	0.49196	1.15597	0	0.556408	1.06631	0.01
miR-103a/107/107ab	0.146283	0.735686	0.238	0.611414	0.46163	1.08002	0.042	0.535576	1.02587	0.207
miR-10abc/10a-5p	0.068645	-1.53072	0.945	0.986734	0.432603	0.998433	0.511	0.513398	0.97238	0.741
miR-122/122a/1352	0.0637694	-0.58553	0.703	0.887686	0.485803	1.1127	0.087	0.542466	1.01894	0.358
miR-124/124ab/506	0.306937	7.44096	0	0	0.520056	1.22943	0	0.592723	1.14207	0
miR-125a-3p/1554	0.0785306	0.125254	0.431	0.766035	0.42941	0.982705	0.597	0.505828	0.951992	0.813
miR-125a-5p/125b-5p/351/670/4319	0.146939	-0.716144	0.758	0.889519	0.424202	0.994964	0.543	0.512536	0.981937	0.743
miR-126-3p	0.0289802	0.155834	0.372	0.766035	0.485619	1.01697	0.473948	0.557596	0.97609	0.571
miR-127/127-3p	0.0301212	0.937708	0.161	0.557884	0.596647	1.17378	0.23873	0.643732	1.07527	0.338677
miR-128/128ab	0.19434	2.15065	0.013	0.149	0.475158	1.11644	0.001	0.546125	1.04953	0.025
miR-129-5p/129ab-5p	0.0978897	0.118145	0.435	0.766035	0.432838	1.00003	0.503	0.527604	1.00079	0.495
miR-130ac/301ab/301b/301b-3p/454/721/4295/3666	0.172079	0.916822	0.191	0.574714	0.488522	1.14991	0	0.561748	1.07742	0.003
miR-132/212/212-3p	0.123743	1.49005	0.072	0.346206	0.460807	1.06996	0.133	0.52712	0.999477	0.502
miR-133abc	0.159341	1.79446	0.041	0.277682	0.457571	1.07047	0.071	0.542434	1.03875	0.112
miR-134/3118	0.0564897	-0.833213	0.792	0.889519	0.402778	0.917489	0.804	0.499737	0.935925	0.846
miR-135ab/135a-5p	0.147601	0.691105	0.247	0.613383	0.471069	1.10415	0.013	0.540849	1.03554	0.108
miR-136	0.0515431	-2.33243	0.996	0.999	0.381575	0.87888	0.946	0.496887	0.936115	0.917
miR-137/137ab	0.189709	1.45259	0.082	0.349086	0.468982	1.10562	0.004	0.543102	1.0426	0.044
miR-138/138ab	0.134549	0.526924	0.306	0.690818	0.443475	1.03602	0.218	0.535243	1.02238	0.251
miR-139-5p	0.110057	0.811016	0.203	0.574714	0.502162	1.16378	0.001	0.567953	1.07925	0.025
miR-140/140-5p/876-3p/1244	0.113232	0.996684	0.169	0.572295	0.484619	1.12543	0.028	0.556644	1.05649	0.085
miR-141/200a	0.156447	1.1283	0.136	0.494244	0.483874	1.13401	0.002	0.560177	1.07414	0.005
miR-142-3p	0.12119	1.71234	0.044	0.279375	0.491213	1.13588	0.022	0.564504	1.07353	0.039
miR-143/1721/4770	0.074318	-2.17362	0.99	0.999	0.422421	0.979978	0.625	0.514732	0.979598	0.701
miR-144	0.178439	1.88423	0.036	0.277682	0.505601	1.18789	0	0.568836	1.09222	0
miR-145	0.13701	-0.432332	0.675	0.883812	0.465737	1.09079	0.028	0.540189	1.03558	0.111
miR-146ac/146b-5p	0.0666168	-0.629959	0.731	0.889519	0.44014	1.00573	0.462	0.524205	0.986706	0.601
miR-148ab-3p/152	0.148053	0.512389	0.297	0.689985	0.4753	1.11383	0.004	0.553412	1.06012	0.024
miR-149	0.106472	-0.444029	0.672	0.883812	0.406342	0.945423	0.86	0.487286	0.930354	0.969
miR-150/5127	0.0860005	-0.126258	0.527	0.79566	0.449811	1.0428	0.274	0.51187	0.965387	0.771
miR-153	0.150555	0.65258	0.254	0.620426	0.469476	1.09944	0.023	0.551356	1.05571	0.032
miR-154/872	0.0605711	0.134258	0.424	0.766035	0.460145	1.03265	0.39	0.525999	0.97878	0.613
miR-155	0.1195	1.0244	0.154	0.546333	0.497068	1.15421	0.005	0.552695	1.05439	0.09
miR-15abc/16/16abc/195/322/424/497/1907	0.208493	1.43656	0.077	0.346206	0.456747	1.08031	0.01	0.537747	1.0361	0.05
miR-17/17-5p/20ab/20b-5p/93/106ab/427/518a-3p/519d	0.202017	1.84288	0.037	0.277682	0.471249	1.11065	0.003	0.550427	1.05875	0.006
miR-181abcd/4262	0.182767	0.881024	0.188	0.574714	0.475191	1.12071	0.001	0.548424	1.05441	0.016
miR-182	0.207667	2.41034	0.009	0.149	0.474874	1.11771	0.001	0.554522	1.06651	0.002
miR-183	0.109866	0.219945	0.402	0.766035	0.516218	1.1988	0.001	0.579234	1.10283	0.001
miR-184	0.0120776	-1.14484	0.901	0.96582	0.434787	0.906639	0.705	0.527658	0.93258	0.692
miR-185/882/3473/4306/4644	0.0647217	-1.8408	0.983	0.999	0.351577	0.816166	0.995	0.469246	0.891317	0.99
miR-186	0.133159	1.49957	0.068	0.346206	0.480547	1.12043	0.014	0.564437	1.07526	0.012
miR-18ab/4735-3p	0.110142	1.40912	0.079	0.346206	0.513293	1.18857	0.004	0.577218	1.09338	0.022
miR-190/190ab	0.0680366	-0.0491831	0.483	0.79566	0.437886	0.995325	0.524	0.523688	0.978267	0.652
miR-191	0.0331408	-0.493478	0.654	0.883812	0.511215	1.12107	0.204	0.549036	0.992336	0.544
miR-192/215	0.0725562	0.310287	0.344	0.753765	0.430013	0.976336	0.605	0.522413	0.978484	0.65
miR-193/193b/193a-3p	0.0978897	1.18091	0.136	0.494244	0.467654	1.07171	0.185	0.543875	1.02499	0.312
miR-194	0.110133	0.829754	0.205	0.574714	0.469402	1.08489	0.101	0.536401	1.01782	0.342
miR-196abc	0.115916	1.92852	0.031	0.277682	0.510257	1.18025	0.005	0.576336	1.09266	0.019
miR-197	0.0731134	-0.381962	0.626	0.879943	0.482983	1.10923	0.09	0.558471	1.05165	0.151
miR-199ab-5p	0.116469	-0.0818562	0.512	0.79566	0.481623	1.12105	0.011	0.553416	1.05502	0.042
miR-19ab	0.20248	1.84866	0.039	0.277682	0.481088	1.13579	0	0.552093	1.05956	0.007
miR-1ab/206/613	0.188239	3.23394	0.001	0.0745	0.509614	1.19754	0	0.576885	1.10655	0
miR-200bc/429/548a	0.179547	1.70765	0.048	0.28608	0.483295	1.13398	0	0.567878	1.08934	0.001
miR-202-3p	0.16993	1.50615	0.078	0.346206	0.474921	1.11275	0.004	0.552655	1.05874	0.014
miR-203	0.14542	1.19889	0.115	0.450921	0.488362	1.14155	0.002	0.556029	1.06475	0.022
miR-204/204b/211	0.143479	0.815006	0.207	0.574714	0.442372	1.03519	0.235	0.537485	1.0281	0.195
miR-205/205ab	0.122688	1.34411	0.096	0.386595	0.512097	1.18507	0	0.579015	1.10263	0.004
miR-208ab/208ab-3p	0.0978897	2.24442	0.023	0.228467	0.467286	1.0648	0.251	0.528534	0.990978	0.558
miR-21/590-5p	0.0908849	-0.0593325	0.514	0.79566	0.468602	1.08438	0.111	0.538554	1.02318	0.31
miR-210	0.0233975	-0.580446	0.688	0.883812	0.419923	0.888763	0.762	0.502957	0.888706	0.835
miR-214/761/3619-5p	0.10585	-2.18622	0.993	0.999	0.40467	0.949926	0.846	0.496764	0.950573	0.938
miR-216a	0.0868234	0.0370087	0.47	0.79566	0.46027	1.06191	0.177	0.535218	1.0103	0.414
miR-216b/216b-5p	0.0883853	0.270702	0.396	0.766035	0.501728	1.1494	0.022	0.56101	1.06002	0.103
miR-217	0.103022	0.285575	0.372	0.766035	0.451817	1.05077	0.23	0.52114	0.987503	0.623
miR-218/218a	0.163917	0.532028	0.301	0.689985	0.463368	1.08788	0.017	0.537687	1.03123	0.14
miR-219-5p/508/508-3p/4782-3p	0.126812	1.73961	0.045	0.279375	0.480252	1.11705	0.035	0.544701	1.03702	0.182
miR-22/22-3p	0.11153	-0.722105	0.755	0.889519	0.407472	0.951741	0.82	0.498758	0.954373	0.923
miR-221/222/222ab/1928	0.121679	0.692301	0.244	0.613383	0.467591	1.08714	0.064	0.537742	1.02644	0.232
miR-223	0.102759	0.737936	0.231	0.603842	0.458309	1.06071	0.175	0.521569	0.986454	0.617
miR-224	0.110114	0.797946	0.216	0.574714	0.480251	1.11157	0.026	0.559796	1.06341	0.057
miR-23abc/23b-3p	0.201716	2.6732	0.003	0.0745	0.491707	1.15481	0	0.55114	1.05822	0.011
miR-24/24ab/24-3p	0.144788	0.849679	0.203	0.574714	0.452291	1.06154	0.087	0.53297	1.02058	0.262
miR-25/32/92abc/363/363-3p/367	0.159876	0.153966	0.437	0.766035	0.45192	1.0623	0.072	0.536121	1.02834	0.162
miR-26ab/1297/4465	0.188793	2.99307	0.003	0.0745	0.509187	1.19268	0	0.582145	1.11294	0
miR-27abc/27a-3p	0.220688	2.96451	0.003	0.0745	0.492098	1.15906	0	0.558562	1.07265	0.002
miR-28-5p/708/1407/1653/3139	0.074755	-0.202574	0.554	0.817287	0.431937	0.991823	0.557	0.498975	0.939512	0.884
miR-290-5p/292-5p/371-5p/293	0.0812016	-0.121661	0.527	0.79566	0.446748	1.02349	0.389	0.545036	1.03435	0.231
miR-296-3p	0.0364934	-0.320554	0.592	0.848154	0.451974	0.985871	0.541	0.542609	0.982558	0.566
miR-299/299-3p/3563-3p	0.0519672	0.131299	0.428	0.766035	0.515241	1.14721	0.12	0.538827	0.99199	0.546
miR-29abcd	0.16693	-0.67497	0.735	0.889519	0.444472	1.04855	0.111	0.525748	1.00999	0.333
miR-300/381/539-3p	0.172451	1.94102	0.033	0.277682	0.490298	1.14937	0.001	0.549214	1.05325	0.029
miR-30abcdef/30abe-5p/384-5p	0.220138	2.80555	0.003	0.0745	0.497485	1.17305	0	0.568493	1.09166	0
miR-31	0.101751	-0.0737593	0.529	0.79566	0.476114	1.10477	0.038	0.553961	1.05431	0.099
miR-320abcd/4429	0.123486	-0.788054	0.787	0.889519	0.461339	1.08317	0.038	0.535023	1.02446	0.202
miR-324-5p	0.0424671	-1.53975	0.945	0.986734	0.416521	0.941742	0.713	0.504437	0.940351	0.834
miR-326/330/330-5p	0.107585	-0.193379	0.58	0.847255	0.436571	1.0144	0.398	0.5224	0.994846	0.559
miR-328a/328b-3p	0.0698251	-0.541718	0.694	0.883812	0.451649	1.03504	0.313	0.540262	1.01509	0.385
miR-329/329ab/362-3p	0.0828188	-0.772396	0.782	0.889519	0.422602	0.978057	0.622	0.500228	0.947972	0.874
miR-335/335-5p	0.0719095	-0.812088	0.788	0.889519	0.453429	1.0403	0.297	0.544766	1.02833	0.303
miR-338/338-3p	0.0994043	0.402713	0.34	0.753765	0.430593	0.995401	0.549	0.507866	0.962939	0.798
miR-339b/339-5p/3586-5p	0.06402	-0.723738	0.772	0.889519	0.419106	0.951469	0.722	0.498118	0.936916	0.883
miR-33a-3p/365/365-3p	0.0978897	0.534605	0.3	0.689985	0.478016	1.10316	0.069	0.529408	1.00383	0.467
miR-33ab/33-5p	0.0978897	-0.411051	0.655	0.883812	0.456284	1.05767	0.184	0.538065	1.0216	0.308
miR-340-5p	0.120263	0.463179	0.297	0.689985	0.474453	1.10453	0.029	0.547858	1.04423	0.109
miR-342-3p	0.0769769	-0.775877	0.782	0.889519	0.447899	1.03374	0.315	0.512695	0.96991	0.734
miR-346	0.0578813	-0.397444	0.62	0.87981	0.456823	1.02929	0.39	0.533561	0.999093	0.497
miR-34ac/34bc-5p/449abc/449c-5p	0.13069	-0.42368	0.665	0.883812	0.432026	1.01217	0.401	0.523394	1.00083	0.499
miR-361-5p	0.068275	-0.694014	0.749	0.889519	0.479466	1.09654	0.099	0.528902	0.995847	0.539
miR-370	0.0664721	-2.66771	0.999	0.999	0.391247	0.907356	0.935	0.471722	0.895617	0.994
miR-374ab	0.122688	0.884807	0.198	0.574714	0.463485	1.0752	0.113	0.5425	1.03512	0.167
miR-375	0.0844124	0.767961	0.216	0.574714	0.452602	1.03687	0.329	0.544081	1.02276	0.328
miR-376abd/376b-3p	0.0701475	-0.400859	0.665	0.883812	0.454039	1.0364	0.351	0.537823	1.01144	0.414
miR-376c/741-5p	0.0944063	0.805531	0.211	0.574714	0.494024	1.13146	0.04	0.555263	1.04804	0.168
miR-377	0.125359	0.194975	0.418	0.766035	0.478789	1.11738	0.013	0.534114	1.01957	0.286
miR-378/422a/378bcdefhi	0.0644033	-0.667861	0.746	0.889519	0.403298	0.928044	0.824	0.498032	0.93558	0.866
miR-379/1193-5p/3529	0.0676055	1.09941	0.126	0.481385	0.502106	1.12865	0.129	0.583865	1.07899	0.13
miR-382	0.0608902	-0.860928	0.794	0.889519	0.432578	0.986556	0.557	0.5178	0.972956	0.695
miR-383	0.0687796	-0.0786758	0.489	0.79566	0.51348	1.17289	0.023	0.589758	1.10642	0.032
miR-384/384-3p	0.0849077	0.0163759	0.481	0.79566	0.443765	1.02541	0.364	0.539237	1.01886	0.332
miR-410/344de/344b-1-3p	0.0978897	0.241614	0.391	0.766035	0.468831	1.08378	0.105	0.542109	1.0278	0.258
miR-411	0.0573531	0.227817	0.383	0.766035	0.478354	1.06803	0.286	0.548714	1.01801	0.401
miR-421	0.109848	0.329674	0.368	0.766035	0.493052	1.14816	0.007	0.56198	1.06896	0.045
miR-425/425-5p/489	0.105744	2.21965	0.019	0.202214	0.493524	1.13031	0.04	0.563559	1.05995	0.128
miR-431	0.0710685	0.267626	0.383	0.766035	0.446966	1.01468	0.451	0.519535	0.972957	0.679
miR-433	0.112851	1.69044	0.055	0.298	0.534826	1.23137	0	0.599146	1.13437	0
miR-448/448-3p	0.144696	0.939338	0.178	0.574714	0.452444	1.05907	0.131	0.528609	1.0097	0.392
miR-451	0.0206792	-0.242506	0.515	0.79566	0.445491	0.923656	0.647944	0.545075	0.941906	0.665
miR-455-5p	0.0978897	1.49071	0.09	0.3725	0.445622	1.02157	0.404	0.547775	1.02966	0.288
miR-485-5p/1698/1703/1962	0.0988612	-0.158112	0.534	0.79566	0.395788	0.917727	0.916	0.467883	0.889296	1
miR-486-5p/3107	0.0681308	0.0630026	0.444	0.769256	0.389874	0.887828	0.885	0.481091	0.901006	0.952
miR-487b	0.0110154	-0.5572	0.687	0.883812	0.504586	0.98248	0.534289	0.597747	1.00017	0.502513
miR-488	0.0833255	-0.85502	0.808	0.898448	0.470772	1.0876	0.102	0.544659	1.03352	0.222
miR-490-3p	0.0579999	-1.10553	0.875	0.947986	0.417267	0.954256	0.71	0.515062	0.967775	0.714
miR-491-5p	0.0625338	-0.491407	0.677	0.883812	0.353937	0.810148	0.989	0.456645	0.855686	0.99
miR-494	0.116669	0.170831	0.418	0.766035	0.465058	1.08244	0.081	0.539182	1.02872	0.229
miR-495/1192	0.152915	1.55292	0.056	0.298	0.467956	1.09232	0.03	0.547352	1.04496	0.074
miR-496	0.0542462	-0.305004	0.591	0.848154	0.444789	1.00263	0.478	0.524957	0.973179	0.64
miR-499-5p	0.111109	1.40232	0.079	0.346206	0.485083	1.1196	0.028	0.541904	1.02867	0.25
miR-503	0.134178	2.31528	0.012	0.149	0.504759	1.17244	0	0.578698	1.10254	0.002
miR-504/4725-5p	0.0573397	-1.56313	0.947	0.986734	0.322983	0.742516	1	0.434921	0.820856	1
miR-505/505-3p	0.0837974	0.21376	0.403	0.766035	0.490319	1.12616	0.046	0.572546	1.07781	0.061
miR-539/539-5p	0.113485	-0.045709	0.519	0.79566	0.465009	1.08189	0.078	0.538836	1.02856	0.213
miR-542-3p	0.0978897	0.811714	0.209	0.574714	0.419728	0.966536	0.673	0.501761	0.947694	0.872
miR-543	0.1203	-0.579938	0.716	0.889519	0.465516	1.08734	0.037	0.549063	1.05372	0.049
miR-544/544ab/544-3p	0.100149	-1.39888	0.928	0.986734	0.419098	0.976896	0.665	0.520966	0.994145	0.574
miR-590-3p	0.136296	1.72027	0.04	0.277682	0.488526	1.13293	0.009	0.573203	1.09393	0.005
miR-592/599	0.0521314	-1.77163	0.971	0.999	0.403898	0.920171	0.831	0.514381	0.969227	0.711
miR-653	0.0625911	-0.771627	0.781	0.889519	0.459146	1.04508	0.309	0.519716	0.978306	0.646
miR-7/7ab	0.109393	0.0314938	0.493	0.79566	0.451281	1.05034	0.184	0.52707	1.00258	0.468
miR-758	0.0621344	-1.02878	0.846	0.93125	0.411972	0.945436	0.747	0.509609	0.958878	0.776
miR-873	0.0846306	-0.553438	0.693	0.883812	0.41928	0.973289	0.66	0.515954	0.977549	0.704
miR-874	0.0723792	-1.08827	0.85	0.93125	0.432897	0.99746	0.518	0.506907	0.961336	0.799
miR-875-5p	0.0413808	-1.09298	0.878	0.947986	0.428272	0.958963	0.658	0.516823	0.956519	0.729
miR-876-5p/3167	0.0809221	0.152806	0.423	0.766035	0.51171	1.17154	0.018	0.592906	1.12041	0.012
miR-9/9ab	0.211568	2.86154	0.004	0.0851429	0.479201	1.13114	0	0.550174	1.05842	0.005
miR-93/93a/105/106a/291a-3p/294/295/302abcde/372/373/428/519a/520be/520acd-3p/1378/1420ac	0.185317	2.38995	0.011	0.149	0.503541	1.1824	0	0.569841	1.09203	0.001
miR-96/507/1271	0.203584	2.52139	0.009	0.149	0.470948	1.10881	0.001	0.545573	1.04706	0.034
miR-99ab/100	0.0407651	-0.0562701	0.493	0.79566	0.495393	1.08538	0.272	0.567236	1.03398	0.375

## Sheet: 120h
miRFam	NPES	NPES.ZScore	NPES.pvalue	NPES.fdr	GSEA.ES	GSEA.NES	GSEA.pvalue	GR.GSEA.ES	GR.GSEA.NES	GR.GSEA.pvalue
let-7/98/4458/4500	0.194504	1.72891	0.049	0.214735	0.40774	1.10937	0.007	0.500617	1.0419	0.062
miR-101/101ab	0.198274	3.48406	0.001	0.0298	0.460651	1.24659	0	0.527222	1.09766	0
miR-103a/107/107ab	0.15968	1.74626	0.044	0.203182	0.402959	1.088	0.077	0.497439	1.03174	0.163
miR-10abc/10a-5p	0.0733924	-0.852036	0.794	0.869897	0.397103	1.04982	0.284	0.491148	1.0045	0.435
miR-122/122a/1352	0.081401	0.706953	0.234	0.427012	0.397816	1.03525	0.366	0.504412	1.01959	0.368
miR-124/124ab/506	0.241549	2.3546	0.021	0.164684	0.446119	1.22013	0	0.522332	1.09427	0
miR-125a-3p/1554	0.0521986	-1.46684	0.955	0.955	0.324985	0.856264	0.926	0.434654	0.888024	0.977
miR-125a-5p/125b-5p/351/670/4319	0.144278	-0.589807	0.706	0.790932	0.385481	1.04662	0.187	0.47955	0.99875	0.514
miR-126-3p	0.0467951	1.39465	0.085	0.263854	0.571467	1.32292	0.0712136	0.616997	1.14578	0.162
miR-127/127-3p	0.0296349	0.873257	0.15	0.338636	0.586494	1.2778	0.129534	0.619571	1.08918	0.308617
miR-128/128ab	0.204184	2.92095	0.007	0.0993333	0.428307	1.16379	0	0.519879	1.08287	0.002
miR-129-5p/129ab-5p	0.0992054	0.383828	0.336	0.479216	0.401519	1.06859	0.204	0.484508	0.995249	0.53
miR-130ac/301ab/301b/301b-3p/454/721/4295/3666	0.199804	2.94204	0.003	0.0638571	0.460012	1.24818	0	0.534642	1.11225	0
miR-132/212/212-3p	0.130531	1.97378	0.034	0.203182	0.403818	1.08047	0.127	0.479448	0.986126	0.618
miR-133abc	0.163702	2.10094	0.02	0.164684	0.401115	1.08459	0.086	0.48404	1.00207	0.475
miR-134/3118	0.0605367	-0.395611	0.625	0.710878	0.335766	0.876995	0.86	0.448643	0.907362	0.924
miR-135ab/135a-5p	0.149448	0.969572	0.157	0.349149	0.434301	1.17778	0.001	0.50505	1.04998	0.064
miR-136	0.0621694	-1.20934	0.912	0.93074	0.351484	0.929997	0.769	0.458135	0.937788	0.87
miR-137/137ab	0.199592	2.28311	0.014	0.139067	0.422569	1.1515	0	0.515675	1.07305	0.006
miR-138/138ab	0.129542	0.433678	0.316	0.47084	0.381191	1.03096	0.309	0.476329	0.985124	0.642
miR-139-5p	0.138743	2.68235	0.008	0.0993333	0.441123	1.17838	0.014	0.534813	1.09934	0.017
miR-140/140-5p/876-3p/1244	0.112667	1.06675	0.142	0.330594	0.440989	1.17435	0.011	0.529348	1.0862	0.033
miR-141/200a	0.160384	1.49434	0.075	0.248333	0.423495	1.14568	0.004	0.51139	1.06341	0.039
miR-142-3p	0.121081	1.54912	0.064	0.230273	0.462132	1.23072	0.001	0.537717	1.10395	0.01
miR-143/1721/4770	0.113911	0.914235	0.165	0.356304	0.386872	1.03374	0.327	0.469812	0.966901	0.764
miR-144	0.189086	2.58342	0.01	0.114615	0.459636	1.24595	0	0.526669	1.09619	0
miR-145	0.161976	1.63732	0.062	0.230273	0.431552	1.16934	0	0.515574	1.0701	0.015
miR-146ac/146b-5p	0.0518281	-1.3638	0.934	0.940311	0.357519	0.938888	0.717	0.463716	0.941934	0.834
miR-148ab-3p/152	0.154839	1.14698	0.12	0.288387	0.450499	1.21777	0	0.523573	1.08534	0.004
miR-149	0.120485	0.769727	0.202	0.40673	0.344666	0.925126	0.863	0.456708	0.942431	0.925
miR-150/5127	0.0920221	0.479223	0.296	0.459163	0.458737	1.21343	0.006	0.491388	1.00433	0.46
miR-153	0.160872	1.51792	0.067	0.230273	0.417225	1.13136	0.006	0.491935	1.0208	0.261
miR-154/872	0.0643845	0.403741	0.296	0.459163	0.376906	0.96501	0.611	0.464621	0.930916	0.817
miR-155	0.115089	0.750978	0.227	0.427012	0.392134	1.04813	0.25	0.473342	0.975486	0.729
miR-15abc/16/16abc/195/322/424/497/1907	0.216069	2.10337	0.026	0.184476	0.416669	1.13569	0	0.506151	1.05737	0.013
miR-17/17-5p/20ab/20b-5p/93/106ab/427/518a-3p/519d	0.226808	3.56611	0.001	0.0298	0.469411	1.28262	0	0.538891	1.12492	0
miR-181abcd/4262	0.2003	2.35347	0.014	0.139067	0.436271	1.18656	0	0.523689	1.09222	0.002
miR-182	0.20404	2.46693	0.008	0.0993333	0.425917	1.15878	0	0.512084	1.06585	0.013
miR-183	0.130748	1.80918	0.043	0.203182	0.441489	1.18169	0.01	0.520071	1.06866	0.059
miR-184	0.0270006	-0.0415042	0.423	0.534127	0.526368	1.22757	0.12751	0.580302	1.08802	0.237
miR-185/882/3473/4306/4644	0.0719938	-1.08547	0.875	0.911713	0.284694	0.752743	0.997	0.446852	0.918853	0.954
miR-186	0.139625	1.84662	0.039	0.203182	0.444402	1.19161	0.004	0.516075	1.06611	0.047
miR-18ab/4735-3p	0.108768	1.35632	0.101	0.278685	0.428432	1.13985	0.042	0.520007	1.06282	0.108
miR-190/190ab	0.0694515	0.0855682	0.412	0.534127	0.321198	0.83739	0.939	0.434882	0.881953	0.964
miR-191	0.0444605	0.326166	0.297	0.459163	0.528999	1.31257	0.038	0.577328	1.11586	0.127
miR-192/215	0.0797433	0.841688	0.199	0.406178	0.403259	1.04536	0.354	0.545398	1.10295	0.056
miR-193/193b/193a-3p	0.0945983	0.916969	0.169	0.359729	0.446091	1.17698	0.031	0.527491	1.07815	0.082
miR-194	0.113345	1.17957	0.108	0.282316	0.409846	1.09038	0.131	0.50688	1.04177	0.182
miR-196abc	0.0998612	0.701649	0.214	0.425147	0.46181	1.22272	0.003	0.539654	1.10502	0.025
miR-197	0.0989866	1.39959	0.078	0.252652	0.403915	1.06982	0.233	0.476933	0.966974	0.727
miR-199ab-5p	0.137149	1.59795	0.062	0.230273	0.439446	1.17777	0.005	0.516636	1.06891	0.041
miR-19ab	0.215379	2.86305	0.005	0.0827778	0.44025	1.19714	0	0.517436	1.07881	0.002
miR-1ab/206/613	0.185539	2.95709	0.003	0.0638571	0.456579	1.23459	0	0.541035	1.12437	0
miR-200bc/429/548a	0.17797	1.65402	0.059	0.230273	0.422282	1.14657	0	0.517201	1.07596	0.003
miR-202-3p	0.166723	1.39764	0.09	0.273673	0.419334	1.1334	0.002	0.5051	1.04936	0.062
miR-203	0.153289	1.88207	0.036	0.203182	0.426874	1.15498	0.004	0.515482	1.07039	0.023
miR-204/204b/211	0.131121	0.298988	0.35	0.479216	0.384178	1.03635	0.267	0.49775	1.02999	0.208
miR-205/205ab	0.1227	1.19977	0.115	0.288067	0.45019	1.20111	0.004	0.516749	1.06328	0.063
miR-208ab/208ab-3p	0.0759599	0.613608	0.259	0.433607	0.452002	1.17324	0.059	0.513531	1.03968	0.271
miR-21/590-5p	0.0970511	0.483008	0.289	0.459163	0.429488	1.13946	0.058	0.516724	1.06237	0.114
miR-210	0.0303583	-0.0404861	0.412	0.534127	0.358955	0.863803	0.746493	0.491872	0.932725	0.677
miR-214/761/3619-5p	0.110743	-1.30236	0.899	0.9238	0.355187	0.960315	0.76	0.465145	0.964763	0.841
miR-216a	0.0804066	-0.170186	0.541	0.644872	0.430983	1.13243	0.077	0.51783	1.05825	0.124
miR-216b/216b-5p	0.086882	0.213595	0.384	0.510857	0.394857	1.04644	0.305	0.48437	0.989755	0.553
miR-217	0.104634	0.554395	0.291	0.459163	0.445917	1.19204	0.004	0.528006	1.08477	0.035
miR-218/218a	0.157899	0.39733	0.326	0.476216	0.392327	1.06111	0.129	0.498955	1.03711	0.118
miR-219-5p/508/508-3p/4782-3p	0.125515	1.44128	0.083	0.263128	0.442384	1.18015	0.011	0.519984	1.07291	0.05
miR-22/22-3p	0.128133	0.666369	0.256	0.433455	0.346151	0.931191	0.848	0.460345	0.951053	0.908
miR-221/222/222ab/1928	0.133533	1.68463	0.062	0.230273	0.383717	1.03101	0.331	0.486485	1.00538	0.441
miR-223	0.108949	1.2219	0.116	0.288067	0.425262	1.13165	0.047	0.514011	1.05583	0.126
miR-224	0.10226	0.335655	0.348	0.479216	0.438163	1.16547	0.02	0.527767	1.08426	0.032
miR-23abc/23b-3p	0.18484	1.51663	0.066	0.230273	0.446094	1.21161	0	0.526618	1.09713	0.001
miR-24/24ab/24-3p	0.151019	1.38918	0.092	0.27416	0.39617	1.07089	0.12	0.487245	1.01036	0.379
miR-25/32/92abc/363/363-3p/367	0.176071	1.5316	0.068	0.230273	0.413296	1.12231	0.012	0.498845	1.03837	0.096
miR-26ab/1297/4465	0.206075	4.02934	0	0	0.504927	1.36992	0	0.561552	1.16795	0
miR-27abc/27a-3p	0.228036	3.67807	0	0	0.454729	1.23601	0	0.530557	1.10713	0
miR-28-5p/708/1407/1653/3139	0.0713927	-0.283298	0.565	0.662874	0.38333	1.0032	0.485	0.463612	0.942645	0.846
miR-290-5p/292-5p/371-5p/293	0.0800773	-0.0911472	0.518	0.632639	0.397835	1.05017	0.304	0.512962	1.04854	0.176
miR-296-3p	0.0418627	0.189104	0.352	0.479216	0.408086	1.00631	0.48	0.487302	0.948524	0.679
miR-299/299-3p/3563-3p	0.0530046	0.219041	0.339	0.479216	0.411673	1.04478	0.386	0.524525	1.03756	0.32
miR-29abcd	0.197555	1.78249	0.042	0.203182	0.398274	1.08266	0.039	0.497326	1.03766	0.078
miR-300/381/539-3p	0.169668	1.79203	0.042	0.203182	0.428722	1.16358	0.001	0.505012	1.0492	0.065
miR-30abcdef/30abe-5p/384-5p	0.225937	3.27845	0	0	0.456446	1.24429	0	0.532682	1.11114	0
miR-31	0.104367	0.294749	0.357	0.479216	0.3748	1.00246	0.488	0.4901	1.0088	0.411
miR-320abcd/4429	0.140045	0.66637	0.243	0.427718	0.416938	1.12744	0.017	0.492585	1.02261	0.247
miR-324-5p	0.0595449	-0.231127	0.551	0.651579	0.425744	1.10285	0.192	0.483745	0.973173	0.642
miR-326/330/330-5p	0.116106	0.592293	0.244	0.427718	0.373513	1.00356	0.478	0.478532	0.988748	0.613
miR-328a/328b-3p	0.0724326	-0.196657	0.535	0.644872	0.376904	0.989286	0.54	0.480712	0.979154	0.635
miR-329/329ab/362-3p	0.095051	0.292559	0.343	0.479216	0.346766	0.920757	0.834	0.471833	0.964836	0.771
miR-335/335-5p	0.0936512	0.707301	0.23	0.427012	0.397937	1.05138	0.285	0.49436	1.00936	0.431
miR-338/338-3p	0.118994	1.93464	0.038	0.203182	0.398063	1.0529	0.258	0.490378	1.00385	0.471
miR-339b/339-5p/3586-5p	0.0718845	0.0682631	0.423	0.534127	0.40554	1.05767	0.286	0.508718	1.03239	0.292
miR-33a-3p/365/365-3p	0.103741	0.965047	0.162	0.354971	0.450409	1.19083	0.008	0.517142	1.058	0.142
miR-33ab/33-5p	0.110556	0.705823	0.221	0.425987	0.430069	1.14539	0.039	0.512949	1.05548	0.114
miR-340-5p	0.140642	1.94659	0.036	0.203182	0.459868	1.23517	0.001	0.509924	1.05142	0.101
miR-342-3p	0.0876154	0.0940892	0.439	0.549672	0.382006	1.01302	0.449	0.494643	1.01376	0.389
miR-346	0.0806058	1.09898	0.141	0.330594	0.445433	1.15946	0.091	0.506026	1.01668	0.404
miR-34ac/34bc-5p/449abc/449c-5p	0.143875	0.786363	0.198	0.406178	0.409251	1.10504	0.039	0.492389	1.0206	0.276
miR-361-5p	0.0709711	-0.319053	0.583	0.678648	0.446489	1.16905	0.053	0.504811	1.02616	0.303
miR-370	0.105165	0.330126	0.357	0.479216	0.361931	0.966112	0.674	0.455578	0.94074	0.919
miR-374ab	0.128436	1.28281	0.104	0.281745	0.44014	1.18091	0.003	0.477864	0.984477	0.643
miR-375	0.0786572	0.456731	0.288	0.459163	0.447928	1.1741	0.049	0.506342	1.02913	0.312
miR-376abd/376b-3p	0.104338	1.96917	0.032	0.203182	0.492269	1.27906	0.002	0.554813	1.12494	0.018
miR-376c/741-5p	0.0963626	1.04681	0.149	0.338636	0.438084	1.16025	0.044	0.509358	1.04384	0.225
miR-377	0.130794	0.800653	0.221	0.425987	0.435384	1.17078	0.002	0.505716	1.04774	0.104
miR-378/422a/378bcdefhi	0.0680793	-0.20765	0.537	0.644872	0.368171	0.968329	0.635	0.455547	0.923274	0.894
miR-379/1193-5p/3529	0.0571798	0.323956	0.31	0.466566	0.396683	1.01383	0.458	0.515271	1.02385	0.373
miR-382	0.0553348	-0.930724	0.82	0.882293	0.384226	1.00137	0.484	0.50044	1.02032	0.367
miR-383	0.0727178	0.243506	0.357	0.479216	0.420252	1.10111	0.186	0.511071	1.03443	0.304
miR-384/384-3p	0.0711277	-0.739337	0.751	0.828881	0.320125	0.848834	0.957	0.448681	0.91529	0.947
miR-410/344de/344b-1-3p	0.114887	1.36925	0.1	0.278685	0.408218	1.085	0.143	0.490881	1.01003	0.404
miR-411	0.0633346	0.640589	0.235	0.427012	0.418277	1.06804	0.304	0.478719	0.954655	0.719
miR-421	0.111105	0.597921	0.254	0.433455	0.385174	1.0298	0.333	0.485787	0.998646	0.505
miR-425/425-5p/489	0.0934031	1.25379	0.094	0.274627	0.407691	1.07479	0.215	0.528761	1.0749	0.103
miR-431	0.0567279	-0.64329	0.722	0.802821	0.334157	0.861717	0.891	0.430215	0.871494	0.978
miR-433	0.115219	1.70027	0.062	0.230273	0.420955	1.11573	0.071	0.484619	0.99304	0.544
miR-448/448-3p	0.147381	1.25606	0.11	0.282586	0.403637	1.09134	0.074	0.502307	1.04227	0.116
miR-451	0.0173693	-0.411786	0.603	0.696488	0.387336	0.877539	0.687751	0.447588	0.829222	0.852
miR-455-5p	0.0672882	-0.54188	0.69	0.778864	0.39664	1.03509	0.364	0.51015	1.03912	0.254
miR-485-5p/1698/1703/1962	0.109237	0.714935	0.223	0.425987	0.388499	1.03695	0.307	0.461451	0.950331	0.866
miR-486-5p/3107	0.0664564	0.0547786	0.443	0.550058	0.396226	1.03403	0.38	0.515421	1.04302	0.258
miR-487b	0.0229723	0.293592	0.3	0.459163	0.512453	1.08419	0.384696	0.649055	1.14483	0.218437
miR-488	0.0860037	-0.391922	0.617	0.707177	0.365598	0.969484	0.651	0.473241	0.972467	0.72
miR-490-3p	0.0560721	-0.939901	0.825	0.882293	0.332356	0.869494	0.894	0.447353	0.904867	0.949
miR-491-5p	0.0512032	-0.970583	0.836	0.883433	0.323653	0.847061	0.927	0.449519	0.90758	0.936
miR-494	0.13882	1.77769	0.041	0.203182	0.440909	1.18036	0.004	0.519996	1.07294	0.035
miR-495/1192	0.154607	1.86632	0.045	0.203182	0.415894	1.12248	0.029	0.50888	1.05491	0.083
miR-496	0.0650979	0.535802	0.256	0.433455	0.444521	1.14192	0.131	0.486788	0.974325	0.628
miR-499-5p	0.102254	0.856949	0.188	0.394535	0.421043	1.10959	0.1	0.512618	1.04772	0.158
miR-503	0.135993	2.18742	0.024	0.1788	0.421835	1.13066	0.04	0.51572	1.06205	0.084
miR-504/4725-5p	0.0609903	-0.960185	0.829	0.882293	0.314688	0.828029	0.968	0.426315	0.869637	0.991
miR-505/505-3p	0.0862812	0.468776	0.279	0.459163	0.374186	0.982063	0.586	0.471922	0.963302	0.739
miR-539/539-5p	0.0944727	-1.05463	0.86	0.902394	0.377889	1.01239	0.437	0.481697	0.992924	0.57
miR-542-3p	0.105081	1.28257	0.106	0.282036	0.44231	1.17278	0.027	0.49749	1.01689	0.369
miR-543	0.142992	1.26126	0.097	0.277942	0.443551	1.19363	0	0.527046	1.0905	0.011
miR-544/544ab/544-3p	0.125951	0.522409	0.302	0.459163	0.386009	1.03936	0.289	0.493892	1.019	0.301
miR-590-3p	0.127291	1.17397	0.12	0.288387	0.414136	1.11179	0.058	0.505098	1.04428	0.129
miR-592/599	0.0528019	-1.37856	0.927	0.939612	0.303691	0.795458	0.982	0.433018	0.879965	0.982
miR-653	0.0562907	-0.905326	0.827	0.882293	0.420101	1.09533	0.175	0.450626	0.920544	0.905
miR-7/7ab	0.108614	0.148925	0.413	0.534127	0.399499	1.07135	0.154	0.464218	0.957524	0.844
miR-758	0.0732718	-0.0630645	0.484	0.596	0.363931	0.953617	0.673	0.450407	0.917083	0.923
miR-873	0.0920041	0.145585	0.416	0.534127	0.354396	0.943906	0.751	0.469992	0.966586	0.747
miR-874	0.095711	0.676468	0.238	0.427253	0.377784	1.00218	0.475	0.47751	0.976472	0.68
miR-875-5p	0.0368473	-1.05535	0.885	0.915729	0.362629	0.924799	0.727	0.460968	0.923628	0.839
miR-876-5p/3167	0.082654	0.375691	0.322	0.47503	0.459211	1.2051	0.019	0.5192	1.0597	0.149
miR-9/9ab	0.211268	2.86515	0.005	0.0827778	0.440466	1.19992	0	0.506737	1.05709	0.018
miR-93/93a/105/106a/291a-3p/294/295/302abcde/372/373/428/519a/520be/520acd-3p/1378/1420ac	0.18663	2.44164	0.015	0.139687	0.465163	1.25616	0	0.537671	1.11827	0
miR-96/507/1271	0.197209	2.068	0.02	0.164684	0.439129	1.19553	0	0.519695	1.08448	0.002
miR-99ab/100	0.0657135	1.62526	0.062	0.230273	0.547825	1.35957	0.011	0.605641	1.18061	0.039

## Sheet: NP-method.miR-124.LEtarget
LE.sample	LE.size	LE.target
LE_4h	188	678, 84335, 1050, 7094, 220323, 28999, 9475, 10114, 9975, 9679, 23367, 1654, 2997, 23066, 10493, 1785, 6464, 215, 138199, 5339, 3759, 1019, 5681, 166, 91304, 125950, 127933, 200081, 3998, 4627, 5819, 100113407, 79720, 23269, 25987, 5970, 396, 84164, 823, 5782, 83986, 51517, 144097, 116064, 51629, 22904, 7064, 8662, 8986, 5725, 83543, 10616, 94234, 57666, 2889, 154796, 10160, 8985, 57630, 81558, 3…
LE_8h	165	1019, 8801, 283635, 22934, 50848, 8992, 22936, 221662, 116068, 8763, 81493, 23300, 26959, 6856, 84910, 6566, 54813, 11163, 79589, 116064, 90488, 9341, 5782, 310, 79768, 9813, 81839, 79710, 51164, 283464, 2643, 220296, 200081, 54726, 84085, 10449, 6238, 8723, 55153, 79982, 353189, 154043, 10042, 5770, 5711, 9107, 5937, 2908, 54876, 387921, 253832, 57722, 64764, 10253, 29128, 143279, 83786, 64850, …
LE_16h	172	8801, 8992, 283635, 1019, 90488, 9341, 22934, 9516, 8763, 29956, 6566, 8826, 50848, 2113, 200081, 6238, 116068, 23300, 84061, 2180, 55300, 310, 6856, 55256, 23433, 396, 51228, 824, 221662, 10162, 283464, 220323, 678, 5725, 1050, 79589, 6836, 22936, 5860, 51164, 26959, 8877, 50862, 83543, 84335, 391, 1266, 308, 5873, 2643, 5937, 84910, 81562, 2077, 2937, 11320, 10672, 7165, 125950, 6929, 10634, 99…
LE_24h	184	8801, 8992, 9341, 90488, 8763, 283635, 1019, 6566, 84061, 9516, 22934, 2113, 29956, 23433, 310, 50848, 55256, 55300, 10672, 2180, 23300, 8826, 200081, 308, 824, 6856, 51228, 7247, 5725, 113201, 55752, 6238, 2926, 51164, 9949, 6836, 10146, 1266, 116068, 50862, 79589, 10162, 2643, 5782, 81493, 116064, 81562, 133619, 55227, 50808, 253832, 283464, 9991, 55276, 5033, 5937, 3987, 5860, 201725, 64215, 7…
LE_32h	168	8992, 8801, 9341, 283635, 1019, 2113, 84061, 6566, 8763, 90488, 9516, 55256, 29956, 22934, 10672, 55300, 58155, 308, 50848, 310, 8826, 824, 23433, 2926, 6856, 3987, 23300, 113201, 2180, 55752, 116064, 5937, 5725, 9949, 2643, 64215, 81562, 7247, 283464, 201725, 50808, 26503, 81839, 10146, 253832, 1875, 51228, 51164, 6238, 56935, 5711, 7165, 80255, 283659, 79589, 5033, 6836, 200081, 5860, 85365, 12…
LE_72h	197	2113, 8992, 8801, 84061, 8763, 9341, 55256, 6566, 1875, 283635, 1019, 201725, 90488, 353189, 266812, 29956, 308, 9516, 58155, 6238, 51660, 1876, 22934, 5033, 1050, 10146, 5725, 83879, 57630, 1317, 2926, 23433, 79956, 58528, 23753, 64215, 2643, 4811, 1266, 2817, 7247, 200081, 85365, 6576, 2770, 2146, 8826, 80255, 678, 7165, 55752, 253558, 6836, 163782, 23300, 50848, 81562, 6856, 84216, 27230, 5711…
LE_120h	231	58155, 5033, 8801, 266812, 58528, 4897, 8826, 353189, 57630, 8763, 84216, 90488, 8829, 6566, 8728, 23220, 19, 10217, 26503, 50848, 2770, 283635, 2817, 8992, 9341, 65059, 11127, 130814, 26959, 6856, 29956, 84061, 308, 5873, 26031, 64215, 1958, 79789, 2934, 221662, 5937, 22934, 64850, 6238, 9231, 1266, 58480, 79956, 283659, 6237, 10252, 4811, 4214, 51228, 10040, 204962, 1317, 3987, 80255, 85315, 10…
LE_union	523	678, 84335, 1050, 7094, 220323, 28999, 9475, 10114, 9975, 9679, 23367, 1654, 2997, 23066, 10493, 1785, 6464, 215, 138199, 5339, 3759, 1019, 5681, 166, 91304, 125950, 127933, 200081, 3998, 4627, 5819, 100113407, 79720, 23269, 25987, 5970, 396, 84164, 823, 5782, 83986, 51517, 144097, 116064, 51629, 22904, 7064, 8662, 8986, 5725, 83543, 10616, 94234, 57666, 2889, 154796, 10160, 8985, 57630, 81558, 3…
LE_intersect	7	1019, 6238, 10162, 9949, 283635, 8763, 22934

## Sheet: fold-change
gene	fc_4h	fc_8h	fc_16h	fc_24h	fc_32h	fc_72h	fc_120h
100009676	0.03062	-0.05469	0.01124	0.06866	0.14854	-0.06977	-0.05598
10001	-0.09245	-0.02358	0.15937	0.08031	0.08485	-0.05709	-0.01028
10003	0.26807	-0.09487	-0.15151	-0.29576	-0.23702	-0.79893	-0.32196
100048912	0.18183	-0.00152	0.07612	-0.0255	-0.02204	0.07571	-0.20514
10004	-0.13613	0.23729	-0.06454	0.23243	0.29823	0.41192	0.51907
10005	0.0523	0.14632	-0.15921	0.17369	0.291	0.2691	0.07351
10006	-0.0373	-0.23061	-0.31346	-0.62826	-0.6755	-0.63617	-0.28459
10007	-0.144	0.01444	0.0384	0.05273	-0.07814	-0.18155	0.10782
10008	-0.05679	-0.01875	0.08036	0.09377	0.03515	0.31847	-0.08494
100093630	0.08855	0.1063	-0.16999	0.01833	-0.08015	-0.61199	-0.46281
10009	-0.26145	-0.04428	0.11179	0.06027	0.13974	-0.05329	0.37889
1000	-0.0339	0.10617	-0.13742	0.05374	0.0752	0.42865	-0.13865
100101467	0.11576	0.05504	0.10228	-0.01702	0.13945	0.34261	0.02411
100101938	0.08866	0.08805	-0.13406	-0.19549	-0.19117	0.03166	-0.10045
10010	0.03704	-0.13701	0.27382	0.29593	0.49751	0.53831	0.53425
100113407	0.38568	-0.34738	0.13116	0.1676	0.49519	1.56689	0.84538
10011	0.08998	-0.00466	0.10201	0.29927	0.36299	0.50401	0.2242
100125288	-0.03397	0.0687	-0.05031	0.07153	0.11009	0.06686	-0.21312
100126784	0.05923	0.17418	-0.02961	0.11157	0.07788	0.00836	-0.0929
100126791	0.09425	0.40294	0.02881	0.0566	0.16981	0.19276	0.04976
100126793	-0.05779	0.14642	-0.127	-0.03408	-0.10094	-0.12868	-0.01998
100127888	0.06922	0.15806	0.13656	0.00409	0.04209	0.10041	-1.05423
100127891	-0.21566	0.21126	-0.04037	0.21488	0.20472	0.21568	-0.00352
100128025	0.16005	0.00679	-0.14083	0.02888	-0.09142	0.0433	-0.06236
100128071	-0.04246	0.15245	-0.11351	0.08189	-0.07639	0.02407	-0.15866
100128098	-0.09746	-0.08815	0.14855	0.0262	0.27103	-0.1306	0.01289
100128124	-0.13219	0.11549	0.06746	0.08786	0.09427	-0.03424	-0.04174
100128126	0.20531	0.17064	0.13391	0.12168	0.01286	-0.0522	-0.06081
100128164	0.18657	-0.05657	0.02964	0.02485	-0.08022	-0.09939	0.02881
100128191	-0.47782	0.01125	0.08523	-0.12982	-0.16068	-0.10331	-0.17005
100128239	0.11384	0.03027	-0.09646	0.02817	-0.05909	0.1009	-0.21752
100128252	-0.07754	0.0442	-0.00954	0.23431	0.19041	0.07159	-0.11887
100128292	-0.07003	0.19562	0.11598	0.34274	0.24159	0.4692	0.11953
100128343	-0.03352	0.04178	0.08062	-0.11413	-0.01028	-0.02852	-0.09128
100128361	0.18279	0.19811	-0.18581	0.03324	-0.04301	-0.16269	-0.22023
100128374	0.11387	0.0241	0.12022	0.00676	0.10035	-0.029	-0.40763
100128496	0.08051	0.13716	-0.0077	0.01217	0.01257	-0.18214	-0.11587
100128640	-0.22637	0.10731	-0.01188	0.2451	-0.16851	0.11736	-0.13257
100128653	-0.23739	0.12698	0.14568	-0.15139	-0.03636	-0.21958	-0.08509
100128731	0.00942	0.1078	-0.16578	0.01472	0.00762	0.08549	-0.1507
100128737	-0.00571	-0.14985	-0.12649	0.00131	-0.05143	0.14546	-0.10233
100128750	0.02774	0.12033	-0.69997	-0.33256	-0.61366	-0.73316	-0.67783
100128751	0.09394	0.2312	0.15492	0.25403	0.27046	0.16556	-0.16936
100128782	-0.14148	0.06623	0.00677	0.17648	0.07359	0.15688	0.00116
100128788	0.19238	-0.04807	0.09495	0.16413	0.2583	0.08193	-0.14138
100128822	0.33444	0.0809	-0.12464	0.27881	0.49306	0.99168	-0.18513
100128840	-0.00863	-0.12739	-0.11547	-0.12435	0.02058	-0.04018	-0.18044
100128881	0.08211	0.06848	-0.14413	0.02213	0.00299	0.02634	-0.17307
100128893	0.1847	-0.06417	0.08969	-0.02077	0.10562	0.28965	0.25706
100128909	0.06904	-0.11135	-0.05542	0.00157	0.09799	0.18669	-0.13487
100128927	0.02619	0.2046	-0.15958	0.04585	0.13937	0.4338	-0.1118
100128946	0.19118	-0.03921	-0.05233	0.01164	0.09761	-0.10126	-0.35184
100128977	0.0274	-0.07266	0.04048	-0.13079	-0.05897	0.05302	-0.20693
100128998	-0.10824	0.08048	-0.05161	0.09785	0.06465	-0.16173	-0.15556
100129034	-0.05675	-0.01182	-0.03795	-0.09903	-0.05939	-0.06538	-0.28274
100129098	0.14484	0.05888	0.09695	0.03099	0.20076	0.07419	-0.0298
100129104	-0.04626	0.08929	-0.05099	-0.10009	-0.04362	-0.12645	0.12686
100129250	-0.01552	0.13319	-0.19177	0.1461	0.0808	-0.10926	-0.40973
100129271	-0.05219	0.07618	0.05807	-0.00067	0.06988	-0.11629	-0.34139
100129361	0.08021	0.0675	0.199	0.34362	0.08034	0.2174	0.15863
100129387	0.09429	-0.0715	-0.00039	0.09439	-0.05675	-0.26608	0.17418
100129427	0.0199	0.04161	0.04275	0.1067	0.0033	-0.0958	-0.30377
100129463	0.0993	-0.09783	-0.03572	0.08334	-0.00098	0.09266	-0.10134
100129482	0.00933	-0.0233	0.09035	0.22612	0.18953	0.02176	0.20776
100129502	-0.07109	0.00336	-0.04339	0.02721	0.13971	0.21241	0.00405
100129550	0.19067	0.24777	0.45504	0.23901	0.14636	0.32233	0.18227
100129617	0.05875	0.25694	0.12829	-0.028	0.04675	-0.05192	-0.11805
100129662	0.16596	0.07045	0.05228	0.03611	-0.07168	0.00507	0.01155
100129716	0.09893	0.09408	0.06428	0.0497	-0.0318	0.00691	-0.1556
100129722	0.18159	0.05335	-0.02065	0.15677	0.08418	0.09758	-0.01155
100129827	0.16549	0.10283	0.00354	0.06939	0.03198	0.00389	0.05122
100129845	0.17097	0.08578	0.05734	-0.01424	0.02021	0.02837	-0.24667
100129935	-0.05055	0.10719	0.2554	0.0013	0.31218	0.2565	-0.10666
100129961	-0.02742	0.20513	0.00844	0.50758	-0.02713	0.11265	-0.23155
100130100	0.03028	-0.00373	-0.19478	0.13947	0.05511	0.17487	-0.06074
100130155	0.21211	0.14096	-0.02522	0.23963	-0.05594	0.22022	-0.19681
100130219	0.21022	0.05778	0.03153	-0.11388	-0.20947	0.15244	-0.04145
100130249	-0.01621	0.1381	0.24901	0.15067	0.10392	0.17257	0.10985
100130264	0.03285	0.00382	0.08813	0.09605	-0.12593	0.0445	-0.05669
100130275	0.22309	0.11894	0.04455	0.19412	0.09846	0.0367	-0.18169
100130331	0.00349	0.14429	-0.0336	-0.1086	-0.04205	-0.06097	-0.19445
100130357	0.1505	0.06262	-0.05434	-0.11972	0.02137	0.10223	-0.08657
100130418	-0.00015	0.13885	0.04038	0.02092	-0.01478	-0.03362	-0.06155
100130428	0.23081	0.14953	0.22302	-0.01992	0.05659	-0.0478	0.02146
100130502	-0.09062	0.07703	0.02817	0.17581	0.05661	0.23987	-0.17873
100130519	-0.08963	0.20635	-0.08321	0.12322	0.00688	0.13372	-0.12301
100130522	0.08443	-0.00666	-0.09838	0.10365	-0.03105	0.07357	-0.07269
100130557	0.21317	0.1637	0.10306	0.28208	0.2144	0.02373	-0.15538
100130613	0.11532	0.08459	-0.09157	0.10182	-0.00313	0.06436	-0.13023
100130700	-0.1746	0.02994	-0.13826	0.06931	0.0287	-0.03534	-0.20377
100130776	-0.21853	0.11861	0.09159	0.06987	-0.03418	0.00416	-0.47414
100130872	-0.01354	-0.11621	0.00126	0.13152	-0.01774	0.03863	-0.06689
100130933	0.10645	0.07101	0.1744	0.39609	0.33561	0.7261	0.42304
100130938	0.31149	-0.0351	-0.07186	0.07891	-0.14496	-0.04859	-0.31133
100130950	0.263	0.16339	0.02463	0.02506	-0.06205	-0.00029	-0.16893
100130987	-0.29464	0.19313	-0.08901	-0.06094	0.2381	0.05004	-0.03697
100131067	0.0774	-0.13827	-0.01476	0.15551	-0.08904	0.20631	-0.01967
100131096	0.02905	-0.03312	0.01062	-0.02574	0.14984	0.18288	-0.07998
100131117	0.31728	0.05114	-0.08575	0.18717	0.19321	0.09542	-0.24001
100131211	0.01819	-0.10713	-0.00848	0.11627	0.09295	-0.10829	-0.21796
100131213	-0.13272	0.13575	0.06437	0.12555	0.1779	0.22251	0.04488
100131316	-0.20833	0.23635	0.07716	0.18991	0.00063	0.08632	-0.46495
100131347	-0.04154	0.22745	0.22512	0.23103	-0.2108	0.21685	-0.03632
100131354	0.08638	0.09747	-0.00358	0.01922	0.01984	0.00886	0.06231
100131366	0.0142	0.26038	0.03668	0.10845	0.01054	0.15353	0.00173
100131454	-0.00297	-0.06388	0.03985	0.00427	-0.13708	0.10084	0.02018
100131561	0.02802	0.05466	0.13007	-0.15132	-0.06239	0.25429	-0.13386
100131564	0.1704	-0.0743	-0.035	0.01025	0.01207	0.483	0.18259
100131607	0.16955	-0.00245	-0.1822	0.18775	-0.03276	0.1916	-0.43316
100131655	0.10361	0.03955	-0.191	0.17667	0.11142	0.11488	-0.24996
100131691	0.27016	0.00721	0.06757	-0.15144	0.11502	0.0516	-0.21306
100131733	0.18791	-0.13033	0.04293	0.04536	0.04724	-0.00545	-0.10024
100131755	0.27386	0.06595	-0.04497	0.11116	-0.04408	0.09169	-0.01932
100131801	0.04296	0.04423	-0.02885	0.13762	0.02261	0.14588	0.13209
100131825	0.09062	0.02164	0.03906	0.17459	-0.10399	-0.10755	-0.09354
100131827	-0.05425	0.34276	0.01349	0.02189	-0.09165	-0.01176	-0.20399
100131998	-0.58796	-0.07251	-0.25805	0.0186	-0.1751	-0.11293	-0.1874
100132341	-0.05296	-0.09182	0.1147	0.30493	0.33117	-0.0365	0.52936
100132354	0.09107	0.08528	0.11003	0.01116	-0.0362	0.09152	0.10137
100132464	-0.24437	0.07546	0.19013	0.16222	0.70721	-0.33536	-0.18709
100132677	0.05761	-0.01927	0.2216	0.01292	-0.02319	0.06831	-0.03606
100132707	0.28778	-0.45716	0.1563	0.02675	-0.08085	0.28352	0.22937
100132815	-0.06011	-0.17715	-0.2398	-0.32749	-0.29209	0.0183	0.17973
100132911	-0.03174	0.02853	0.14276	0.07647	-0.06241	0.1291	-0.06854
100132987	-0.12817	0.29716	0.10402	0.19481	0.22513	0.04723	-0.03605
100133039	0.01578	0.13064	-0.02991	0.15425	-0.02884	-0.02803	-0.06149
100133190	-0.03417	0.33479	0.02074	0.1472	0.16857	0.16697	-0.20318
100133311	0.1232	0.12785	-0.03567	0.24207	-0.07966	-0.10659	-0.29942
100133461	-0.00554	0.27611	0.05574	0.08081	0.07847	0.01468	-0.3154
100133612	0.15791	0.03663	-0.12526	0.08934	0.08933	0.14274	-0.36452
100133985	0.0089	0.39881	-0.09642	0.10641	0.28075	0.27138	-0.05687
100133991	0.01482	-0.12189	-0.09851	-0.02653	-0.01471	-0.05839	-0.37266
100134229	-0.04489	-0.01316	0.01798	0.06517	0.26835	0.48882	-0.26032
100134259	-0.30678	0.22012	0.04669	0.18566	0.18551	0.38735	0.10336
100134361	0.15157	0.24913	-0.00501	-0.09793	0.1752	0.04845	0.26988
100134368	0.0558	-0.01906	0.18351	0.08571	0.02497	-0.03107	-0.18074
100134713	0.01775	0.11476	-0.02874	-0.05136	-0.04969	-0.03821	0.17534
100137047	0.20088	0.0012	0.02075	-0.13013	0.01106	0.4634	-0.10251
10013	-0.20565	0.19833	-0.21687	0.11495	0.28801	0.18643	0.03631
100141515	-0.01771	-0.1668	0.25154	0.24512	0.19377	0.44399	0.47946
100144596	0.08157	-0.0207	0.15597	0.00644	0.11704	0.04816	-0.12618
100144597	-0.10827	0.10733	-0.0801	0.08463	0.00453	0.03583	-0.24481
100144602	-0.10554	0.04981	-0.24268	0.06591	-0.08167	0.06735	0.07327
100144603	-0.08093	-0.1072	-0.01864	0.28389	0.12556	0.12298	0.13927
100144604	0.00587	0.23195	-0.01131	0.04085	0.17841	0.10149	-0.31774
100144748	0.13398	0.04872	-0.03011	0.09876	0.01107	0.45185	-0.13629
10014	-0.02555	0.03702	-0.04631	0.00934	0.09781	0.20891	-0.10634
10015	0.01101	-0.0291	0.10422	-0.0454	0.02217	0.13438	0.02374
100169890	0.84774	-0.58999	0.12376	-0.99889	-1.27759	-1.83241	-0.75867
100169989	0.02456	-0.05629	0.09123	0.04835	0.12296	0.35747	0.02387
10016	-0.15412	0.02969	-0.1498	-0.16732	-0.48111	-0.82776	-0.24475
100170765	0.09689	0.08462	0.34209	0.25213	0.38708	1.66716	2.43536
100170841	-0.17816	0.15495	0.2314	0.48136	0.60239	0.10707	0.15
100188893	0.10444	0.03763	-0.00415	-0.01554	-0.09678	-0.38367	0.0634
100188953	0.10114	0.10115	0.00916	0.09817	0.11146	0.09247	-0.33342
10018	0.01818	0.05594	-0.00991	-0.00298	-0.02475	-0.12193	-0.08007
100190939	0.09195	0.17486	0.08004	0.10689	0.40305	0.06587	-0.08783
10019	0.06707	0.05162	0.02497	0.09149	0.18854	-0.35172	-0.158
1001	0.13268	0.03964	-0.02453	0.15251	0.08456	-0.04378	-0.13709
10020	0.06106	0.01716	0.18802	0.41302	0.24996	-0.03341	-0.20425
100216545	-0.05119	0.09893	0.11895	0.21166	0.18571	0.14438	-0.1259
10021	0.09686	0.09801	0.09747	0.09856	0.09064	0.09379	-0.304
10023	-0.26573	-0.11936	0.00487	0.08875	-0.14563	-0.11786	-0.43741
10024	0.02624	0.14084	0.07788	0.1513	0.13791	-0.73384	-0.4958
10025	-0.08737	0.22921	-0.0476	0.18747	0.17569	0.07458	0.04943
10026	0.02854	-0.12478	0.17504	0.07906	0.0343	-0.04341	-0.07236
100270804	-0.12172	0.24381	-0.08741	-0.01839	0.01622	0.07459	0.0076
100271832	0.24041	-0.01641	-0.0171	-0.07271	-0.20175	0.20654	-0.1608
100272147	0.11076	0.1206	0.12258	0.113	-0.15779	0.44411	0.25018
100286922	-0.16675	0.10805	-0.08074	0.32435	0.12194	-0.01227	0.17572
100286938	-0.01657	0.20265	-0.04527	0.14366	0.15068	0.05083	-0.06121
100287114	0.20775	0.02657	-0.02224	-0.04879	0.12758	0.24686	-0.30672
100287177	-0.0025	0.13097	-0.17507	-0.01098	0.07986	0.21755	-0.06744
100287437	0.07179	0.10227	0.05318	-0.14787	0.26852	-0.13417	-0.2213
100287482	0.00058	-0.01256	0.10663	0.08731	-0.14622	0.29696	-0.22959
100287569	0.1051	0.09921	0.04222	-0.05111	-0.00332	-0.0022	-0.22828
100287598	-0.21947	-0.09578	0.21464	0.06359	-0.1101	-0.08278	-0.11097
100287628	0.11412	-0.18161	-0.9157	-1.15109	-1.67058	-1.81852	-0.21441
100287813	0.13175	0.05873	0.16761	-0.18167	-0.00817	0.10768	-0.13663
100287814	-0.11286	0.15892	-0.07739	-0.02612	-0.06207	0.25198	-0.13363
100287902	0.12295	0.22066	0.14789	0.58894	0.32038	0.65381	-0.09721
100287932	0.0469	-0.0414	0.18721	0.03949	-0.08485	-0.38608	0.13723
100288079	0.10907	-0.03646	0.01522	0.06536	0.02413	0.31163	-0.07572
100288092	0.12716	-0.19748	0.27738	0.26357	0.0851	0.54266	0.01118
100288122	-0.0185	0.08908	-0.07968	-0.15745	-0.04049	0.10576	-0.12255
100288152	-0.03861	0.05547	0.14836	0.40376	0.10054	0.17328	0.04845
100288413	-0.14392	0.01747	-0.17244	-0.07677	-0.19921	0.22274	0.21508
100288637	0.0182	-0.48537	0.13007	0.06748	-0.44454	-0.99055	-0.7909
100288679	0.03463	-0.05192	0.07012	0.10135	-0.00987	0.02499	0.01243
100288730	0.33626	-0.11651	0.15965	0.22995	0.19808	0.46204	0.29332
100288911	-0.10976	0.06333	0.24112	0.51822	0.6064	1.76587	0.84895
100289019	0.04927	-0.01216	0.08763	0.28797	0.13283	0.43956	0.2862
100289098	0.08721	0.17448	0.00107	0.48929	0.23041	0.56812	-0.09094
100289187	0.06182	0.29341	0.03357	0.18527	-0.01597	0.25747	-0.22284
100289251	0.16438	-0.03114	0.16885	-0.19281	-0.05053	-0.07812	-0.18397
100289255	0.13549	0.13582	-0.01387	0.00867	0.01202	0.16325	0.06089
100289274	-0.05855	-0.24635	-0.03282	-0.26768	-0.33783	-0.13448	-0.51534
100289341	-0.15901	-0.04634	-0.00639	0.12488	0.17403	0.21259	0.06382
100289361	-0.05709	0.03156	-0.18182	-0.00763	-0.03621	-0.02583	-0.36662
100289373	0.15591	0.0708	0.06662	0.07619	0.04004	0.30814	0.02042
100289410	0.04295	0.0734	0.08205	0.19926	0.09735	0.12796	-0.06819
100289495	0.221	0.03534	-0.04266	0.25866	-0.18451	0.1021	0.12536
100289509	0.04223	0.12583	0.01358	-0.06418	0.05741	0.08579	-0.29153
100289635	0.0483	0.021	0.19613	0.00917	0.03774	0.23534	0.37169
100289678	0.00263	0.06506	-0.05287	-0.00129	0.01816	-0.03586	-0.1132
100292680	0.20931	0.16145	0.088	-0.03941	0.14045	0.11749	-0.12585
100293516	0.33501	-0.12869	-1.00379	-1.42663	-2.3648	-1.94454	-0.54753
100294720	0.08967	0.01898	-0.0088	-0.00718	0.06983	0.17258	-0.06969
1002	0.00208	0.0092	0.07228	0.0576	-0.02821	-0.05052	-0.35545
100302650	0.05044	0.13661	0.02175	0.06757	-0.22101	-0.11292	-0.01446
100302691	0.06269	0.19086	-0.03951	0.06629	0.04626	0.02384	-0.09945
100303728	0.28	-0.09342	0.20609	0.07894	-0.19615	0.38823	0.0007
100303755	0.13508	-0.03961	0.26654	0.34462	0.14811	0.59971	0.4154
100306951	0.34043	-0.04099	0.0383	0.22176	0.06771	0.01204	-0.04049
100316868	0.13486	-0.00562	0.02092	-0.07562	0.01109	0.0945	-0.38974
100316904	-0.02122	0.17484	0.06056	-0.05074	-0.05443	0.03882	-0.22711
10036	-0.141	0.13124	-0.0938	-0.04718	-0.26295	-1.19632	-0.37775
100381270	0.08382	-0.09259	0.024	0.06842	-0.03005	0.36139	-0.37308
10038	0.05552	0.13391	0.2253	0.20401	0.05347	-0.21795	0.2654
10039	-0.09633	-0.09933	-0.055	0.26516	0.0961	0.67361	0.3016
10040	0.10103	-0.35846	-0.40825	-0.95894	-0.68113	-1.61984	-0.94717
100422737	0.02483	0.10364	0.02917	0.08442	-0.05806	0.27784	0.20443
10042	-0.20576	-0.40013	-0.03084	-0.31695	-0.34663	-0.44803	-0.29745
10043	-0.06913	-0.038	-0.41997	-0.1477	0.07507	-0.15257	0.02003
10044	0.02355	0.21565	0.14327	0.07111	0.0918	0.07031	-0.26013
10045	-0.1259	-0.01701	-0.12006	-0.0062	0.07016	0.14393	0.05551
10046	0.12459	0.07535	-0.12588	0.04746	-0.30264	0.21574	-0.20606
10047	0.37404	0.13896	0.05222	0.22379	0.16411	0.39739	-0.13391
10048	-0.04744	-0.10694	-0.05211	-0.1251	-0.03139	0.19012	0.22204
100498859	0.06081	-0.04725	0.22117	0.17798	-0.03431	0.16063	-0.32
100499177	0.13398	0.00106	0.09263	0.12675	0.11763	0.01105	0.10519
100499194	0.1895	0.15054	0.1097	0.09387	0.18085	-0.02912	-0.23615
100499466	0.0855	-0.14773	-0.04444	-0.14898	-0.0082	-0.17449	-0.22156
100499467	-0.12388	-0.05571	-0.07112	0.03018	-0.00591	0.55904	0.18942
100499489	-0.01943	0.13392	-0.01283	0.11544	0.1017	0.18168	0.00739
10049	-0.15007	-0.0672	0.05067	-0.01029	0.17703	0.20726	0.20707
100500850	0.19434	0.23303	0.00858	0.08378	-0.12901	-0.25103	0.46931
100505474	0.08988	0.25666	0.28004	-0.09472	-0.01907	-0.02886	-0.06407
100505478	0.1274	0.15125	-0.02106	-0.14436	0.1081	0.1775	-0.1411
100505481	0.00144	0.16261	-0.23702	0.39402	0.25887	0.32268	0.04432
100505484	0.13607	-0.02539	0.21493	-0.31202	0.14055	0.14318	-0.5344
100505487	0.00868	-0.01901	-0.11311	-0.39989	-0.51936	-0.77222	-0.21139
100505490	0.03687	0.21404	0.12197	0.10891	0.62514	0.59917	-0.03644
100505495	0.12847	0.00594	0.07648	-0.11681	-0.12903	0.08755	-0.1534
100505498	-0.04897	-0.01566	-0.03092	-0.02315	-0.01792	0.11149	0.01681
100505500	-0.04232	0.02645	-0.14576	-0.04767	-0.01692	0.16459	-0.07036
100505515	0.14977	0.33257	0.022	0.02886	0.00547	0.0234	-0.09926
100505519	-0.03858	-0.18323	0.06996	0.29218	0.22265	0.82061	0.80389
100505533	0.09473	-0.06333	0.05064	-0.0405	-0.0579	0.15089	-0.14655
100505536	0.10328	0.17261	0.05796	-0.02015	-0.15483	-0.14905	-0.05618
100505540	0.00232	-0.0277	-0.20769	0.07602	0.09974	-0.01878	-0.14825
100505547	0.04627	0.11657	-0.28591	0.18562	-0.12583	0.00367	-0.10396
100505549	0.13426	0.0098	0.06983	0.0026	-0.22505	0.00567	-0.04191
100505554	-0.05301	0.03157	0.03149	0.37861	0.05175	0.18885	0.34829
100505562	0.04284	0.03718	-0.06872	-0.05999	-0.24396	0.11462	0.25016
100505565	-0.06245	-0.08526	-0.06263	-0.14331	-0.27707	-0.39611	-0.20857
100505570	-0.05504	0.07624	0.22992	-0.1456	-0.27351	0.05242	-0.03656
100505573	0.08284	0.05083	0.26497	0.18295	0.19544	0.31142	0.37113
100505574	0.07963	-0.14619	0.05475	-0.17125	0.19611	-0.21226	-0.23113
100505576	0.00917	0.06425	0.02029	0.18555	-0.1619	-0.10573	-0.11375
100505583	-0.06279	-0.03913	-0.01594	0.08272	0.08124	-0.04842	-0.16202
100505606	0.19407	0.32695	0.2647	0.20463	0.27889	0.02479	-0.24751
100505616	0.16112	0.0401	0.10291	0.06313	-0.1448	-0.5398	0.18177
100505619	-0.12039	0.08218	-0.05845	0.21758	-0.01214	0.12524	-0.15963
100505622	0.16625	0.2811	0.11533	0.03282	0.14131	-0.21373	-0.03874
100505624	0.23717	0.19281	0.17162	0.02962	0.0745	0.0087	-0.17835
100505634	0.02413	-0.08165	0.03721	0.07735	-0.07366	0.31562	0.66754
100505639	0.01762	0.22078	0.05123	0.20727	0.1204	-0.02406	-0.18562
100505641	0.02994	-0.12268	0.19906	-0.00185	0.16552	0.14718	0.28791
100505644	0.09749	0.12129	-0.15717	0.05092	-0.27103	-0.20278	-0.28676
100505650	0.1518	-0.00992	0.15934	-0.01307	-0.64693	-0.3281	0.60425
100505657	0.20715	-0.12203	-0.0768	-0.08316	-0.13088	0.02182	-0.16789
100505659	0.05879	-0.06717	0.06067	-0.07498	-0.22335	0.32982	0.0454
100505664	0.06215	0.10379	-0.09155	0.17507	0.00979	-0.07207	-0.18877
100505666	0.13706	0.13557	0.112	0.25657	-0.06108	-0.1354	-0.02935
100505681	-0.03342	-0.02125	-0.124	-0.1446	-0.02928	0.16523	-0.10453
100505683	-0.16912	0.04663	0.1688	-0.13773	-0.08276	0.15527	-0.52966
100505686	0.38427	0.50191	-0.24081	-0.31135	0.24446	0.19587	-0.02615
100505687	0.14867	0.0066	0.29559	0.58544	0.9853	1.53939	1.05086
100505697	0.14802	-0.02154	0.05577	0.07995	-0.05415	-0.08762	-0.42178
100505710	0.15674	0.17282	-0.14444	0.06686	0.08272	0.10943	-0.3685
100505711	0.06366	0.03942	-0.03886	0.03727	0.10137	-0.13118	-0.37184
100505715	0.02025	0.04407	0.09307	0.17245	-0.04413	0.34229	0.35401
100505727	-0.1605	-0.06475	-0.08455	0.0103	0.09033	-0.38877	-0.26302
100505729	-0.36621	0.13435	0.32959	0.35572	0.32304	0.65553	0.32154
100505730	0.30832	-0.00985	-0.01874	0.02169	-0.22058	-0.58315	-0.19098
100505738	0.05403	-0.13039	-0.10984	0.03344	-0.08088	-0.01083	-0.12918
100505746	-0.05055	-0.04934	-0.04521	0.04711	0.10397	0.11268	-0.11569
100505758	0.32972	-0.03508	0.22604	-0.17482	-0.22332	-0.19699	-0.33336
100505761	-0.17235	0.12506	-0.13533	0.00193	-0.22458	-0.57568	-0.24981
100505763	0.31469	0.01646	-0.03116	0.52911	0.28704	0.28066	0.88414
100505773	0.24599	0.01587	0.15776	-0.19163	-0.08842	0.52737	0.52024
100505774	0.10166	0.37	-0.09524	0.13447	-0.07034	-0.01631	-0.26283
100505783	0.20391	0.1526	-0.08052	0.05049	-0.05817	0.26399	0.13283
100505786	-0.09495	-0.06676	-0.01424	0.04947	0.15074	0.02807	-0.18027
100505792	-0.18801	0.03258	-0.30573	-0.12978	-0.07873	-0.52345	-0.44545
100505794	-0.14011	0.01651	0.18585	0.2091	0.16347	0.2281	0.07448
100505806	0.09617	-0.18821	0.04329	0.03852	-0.01842	-0.21921	-0.34214
100505820	0.04767	-0.05462	-0.02216	-0.08529	0.12654	0.08903	-0.33033
100505826	0.34752	0.06728	0.06287	0.15227	-0.12428	-0.06883	-0.37585
100505835	0.20176	0.06501	0.17554	0.02971	0.18148	0.08925	0.10534
100505839	0.01358	-0.02502	-0.11713	0.02645	0.12221	-0.0161	-0.18547
100505841	-0.00831	-0.04484	-0.06766	-0.06405	-0.09048	0.08415	-0.18314
100505853	-0.08132	-0.03869	-0.23169	0.0984	0.10613	0.20184	0.03409
100505854	-0.03692	-0.0166	-0.16072	-0.18853	-0.40887	-0.39076	-0.15333
100505862	0.01948	0.21754	0.02484	0.01049	0.04653	0.00979	-0.15109
100505870	0.0256	-0.00471	0.03328	0.02495	-0.09739	-0.08216	-0.27517
100505875	0.07127	0.09054	-0.15287	0.14039	-0.14858	0.3883	-0.08584
100505876	0.2443	-0.07462	0.21012	0.01209	0.2017	0.71115	0.11921
100505879	-0.01391	0.13904	0.01697	0.10092	0.06255	-0.1004	-0.0172
100505880	-0.01447	-0.02044	0.11857	0.31651	0.44592	0.78372	-0.2286
100505881	0.05254	-0.14304	0.29022	0.19079	0.28248	0.45692	0.26965
100505890	0.20915	0.2035	0.12589	0.05853	0.03187	0.12442	-0.25448
100505905	-0.03366	-0.16245	0.07643	0.04779	0.07449	-0.15985	0.15126
100505906	-0.0991	0.02874	0.01288	-0.23684	0.08652	-0.11404	-0.23667
100505912	-0.11073	0.07933	-0.01413	0.12883	-0.11482	0.04845	-0.21798
100505918	0.39089	0.18813	0.04262	0.03949	-0.06332	0.35119	-0.13935
100505920	0.11705	-0.1103	0.06006	-0.01381	-0.02278	-0.01627	-0.08668
100505929	-0.15209	-0.27358	-0.06653	-0.23536	0.04073	0.27107	-0.33173
100505932	0.18239	0.00065	0.08585	-0.09728	-0.11582	-0.03819	-0.19335
100505933	0.06453	-0.00247	-0.01242	0.01422	-0.01977	0.0976	-0.04051
100505947	0.00929	0.18423	-0.11386	-0.03877	-0.17606	0.01262	-0.42997
100505964	-0.02706	-0.01035	-0.03976	0.00816	-0.05995	0.00334	-0.28515
100505971	0.20171	-0.16082	0.13582	-0.13144	0.00853	0.01355	0.03511
100505974	-0.23613	0.09578	-0.09715	0.14206	-0.0104	-0.16124	-0.02387
100505976	-0.03963	0.19223	0.09146	0.08658	-0.01358	0.05692	-0.03639
100505985	0.07498	-0.14442	0.11634	-0.05366	-0.36411	-0.78609	-0.1059
100506014	0.03411	0.2109	0.04347	0.1182	0.11569	0.1075	0.05322
100506021	-0.0789	0.12985	0.13552	0.01098	-0.04869	-0.077	-0.00578
100506029	-0.04116	-0.02596	-0.23619	-0.33279	-0.28641	-0.52521	-0.21375
100506047	0.05529	0.28456	-0.11014	0.04976	-0.12979	0.03052	-0.14249
100506051	-0.00377	-0.12245	0.13095	0.13868	-0.04052	0.05032	-0.39482
100506054	-0.20726	0.06852	-0.04833	-0.158	-0.16586	-0.25468	0.354
100506057	-0.0132	0.05608	-0.02211	0.19483	-0.04856	-0.2761	-0.44249
100506063	0.2172	0.06365	0.3871	-0.03894	-0.07797	0.16778	-0.06953
100506072	0.211	0.13008	0.00948	0.01696	0.13547	1.25003	1.08028
100506075	0.1667	0.16705	0.18827	-0.21863	-0.07836	0.21189	-0.06378
100506080	-0.04632	0.182	-0.14159	-0.14691	0.14495	-0.10562	-0.15515
100506088	-0.32304	0.01473	0.0517	0.0458	0.1854	0.03366	-0.25305
100506098	0.15584	0.00314	0.01077	0.05114	0.18734	0.34661	-0.0281
100506102	0.14436	-0.05529	-0.039	0.16126	-0.09712	0.0014	-0.14316
100506104	-0.0685	0.09301	0.09816	-0.01291	-0.07625	0.02099	-0.08596
100506105	-0.0973	0.13883	0.11176	0.1057	0.02415	6e-05	-0.06956
100506108	-0.10806	0.04907	-0.15954	0.05367	-0.07824	0.10404	0.14672
100506113	-0.11028	0.06738	-0.0975	0.16264	-0.08277	0.1491	-0.03363
100506115	0.29209	-0.02126	0.11106	0.31628	0.82915	0.02971	0.03513
100506119	0.25354	-0.02923	-0.02097	0.02499	0.22135	0.25388	-0.46198
100506120	0.57898	-0.19903	0.28735	-0.01438	0.24338	0.01609	0.25203
100506122	-0.05503	0.02035	0.0603	0.03732	0.0172	-0.02574	-0.14506
100506124	0.30365	-0.13928	-0.01435	-0.08416	0.06131	0.14169	0.0882
100506125	-0.31611	0.124	0.03585	0.10323	0.03684	0.10113	-0.02484
100506144	0.07779	0.04928	-0.29652	-0.60093	-0.70447	-0.69794	-0.77656
100506161	0.15479	-0.04078	0.07864	-0.16731	-0.21733	0.48142	0.4815
100506168	0.2779	-0.22592	0.04864	0.06439	0.17601	0.02237	0.88854
100506174	-0.00523	0.06023	-0.09152	0.15431	-0.07354	0.00265	-0.08455
100506175	0.12657	-0.05914	0.16047	0.06157	0.0356	-0.03758	-0.32827
100506189	-0.07211	-0.00043	0.09941	0.03216	0.06477	0.00129	-0.00222
100506190	-0.00176	-0.06422	0.03344	-0.13576	0.25333	0.15484	-0.08392
100506201	0.43498	-0.3019	0.20209	-0.50421	0.15583	0.011	-0.13779
100506206	-0.07601	0.18621	0.07345	0.09613	0.25563	0.09294	-0.2256
100506216	0.10939	0.20076	-0.04463	0.08081	-0.21676	0.15753	-0.14097
100506219	0.13624	-0.07945	-0.1315	0.04745	0.10727	-0.08574	-0.0666
100506226	0.25201	0.09633	0.12051	0.05039	0.13795	0.12196	-0.17171
100506231	0.40981	0.14326	0.19368	0.25946	-0.17079	0.20535	-0.27302
100506233	0.03449	-0.05312	0.1267	0.19588	0.09305	-0.00835	0.08802
100506243	0.03888	-0.19507	0.06978	-0.37062	0.0486	-0.28519	-0.37795
100506252	-0.01879	0.1338	-0.0382	0.04358	-0.07255	0.09204	-0.15252
100506259	0.08594	-0.02211	-0.06029	-0.22696	0.1051	-0.03209	0.34325
100506268	-0.05087	-0.09234	0.08656	0.30264	-0.04859	-0.35439	0.1762
100506271	-0.22567	0.1761	-0.06798	0.27279	0.07515	-0.15019	-0.3433
100506275	0.10726	0.0586	0.12882	-0.06988	0.18477	0.23869	0.10676
100506288	0.28462	-0.05376	0.21081	-0.04223	0.04493	-0.05625	-0.25904
100506295	0.06678	0.13833	-0.18385	0.21792	0.22027	0.72068	0.37299
100506302	0.04441	-0.10321	0.19451	0.03471	0.01773	-0.12894	0.15685
100506311	-0.08712	-0.20565	0.13255	-0.00856	-0.18802	-0.01278	0.36915
100506314	0.12553	-0.08019	-0.16707	-0.30012	-0.17854	-0.28235	-0.55154
100506319	0.06469	-0.07558	0.10726	0.03288	0.1008	0.04775	-0.25757
100506325	0.21752	0.17982	0.33861	-0.19027	0.08854	0.52018	0.54547
100506327	0.42206	0.28126	-0.08408	-0.13833	0.09216	0.15391	-0.0203
100506342	0.21668	0.10925	0.12145	0.16345	0.13762	0.46873	0.16768
100506343	-0.02364	-0.07237	0.09013	-0.08506	-0.08214	0.26534	-0.18428
100506365	0.21826	-0.05266	0.22823	0.20587	0.17348	0.42024	0.31646
100506368	0.09241	0.06695	0.0564	0.10537	0.12671	-0.21007	-0.30144
100506371	-0.04625	0.01899	-0.04773	-0.02358	-0.03794	-0.13183	-0.15553
100506373	0.02403	0.09578	-0.00168	-0.02083	0.00384	0.18713	0.0802
100506374	0.06193	0.10078	-0.02495	0.01666	-0.09213	0.25552	-0.12036
100506377	0.07186	0.0595	0.16601	-0.10269	-0.40043	-0.29119	0.3805
100506380	-0.0377	-0.07195	-0.00373	0.21562	0.00782	0.031	-0.11179
100506392	0.08093	0.01694	-0.02298	0.22515	-0.02698	0.05217	-0.34893
100506397	-0.05847	0.16214	-0.06635	0.08581	-0.0247	0.27317	-0.10425
100506405	0.12005	0.06566	0.12408	0.11361	0.14877	0.56004	-0.43396
100506406	-0.02796	-0.0067	-0.19305	-0.01032	0.13452	0.18693	-0.12879
100506409	0.26636	-0.06139	0.04514	0.16489	0.12057	0.30342	0.41297
100506414	0.11271	0.03156	-0.07225	-0.00212	0.02102	-0.07251	-0.22216
100506419	0.08184	0.12792	-0.02386	0.06006	-0.06921	0.02078	-0.46185
100506421	0.1058	0.23021	0.13402	0.08471	0.24257	-0.10749	-0.2705
100506428	-0.05079	0.05858	-0.0549	0.07233	0.13161	0.21717	-0.03269
100506430	0.06896	0.02229	0.08197	-0.05328	0.04306	-0.14866	-0.30185
100506431	0.08881	-0.08009	0.02848	0.15746	-0.01714	0.14394	-0.16545
100506436	-0.0131	0.10072	-0.00491	0.02634	0.054	0.00544	-0.17739
100506439	0.16983	0.1392	0.06415	0.01293	0.13077	0.1064	-0.31778
100506446	-0.00648	0.17327	-0.18772	0.28953	-0.07517	0.07159	-0.07755
100506457	0.10012	0.11976	-0.02981	0.01975	0.09429	0.00573	-0.05914
100506459	0.11269	-0.01437	-0.14305	0.07774	0.09927	0.27847	0.08209
100506469	-0.10486	-0.02572	-0.01711	0.05082	0.04577	-0.14909	-0.12639
100506470	0.11166	0.09268	-0.10209	0.26013	0.02615	0.0583	-0.35506
100506473	-0.07137	-0.00717	-0.16413	-0.17312	-0.18412	-0.07404	-0.20389
100506476	-0.03184	-0.09983	0.12208	0.07357	0.05623	0.23712	-0.12943
100506480	-0.01277	-0.11563	-0.15366	-0.14544	-0.22105	-0.0571	-0.39195
100506484	0.07849	0.11849	0.08348	0.34674	0.07795	0.14072	-0.08468
100506485	0.2643	0.02403	-0.14687	-0.02876	0.05499	0.03582	-0.1914
100506492	0.33671	-0.17568	-0.0227	0.00492	-0.30988	0.02925	-0.22821
100506494	0.11173	-0.00344	-0.0195	0.0276	-0.10997	0.04281	-0.17028
100506502	0.03675	0.21663	-0.04146	0.1958	0.06784	0.01058	-0.23352
100506504	0.13395	0.26429	-0.14809	-0.03874	-0.06024	0.17704	-0.08274
100506521	-0.04123	0.11052	0.02271	0.16707	0.08818	-0.04495	0.19161
100506526	0.22242	0.22511	-0.02538	-0.05066	0.05838	0.17544	-0.30306
100506527	0.10991	0.03616	-0.05158	0.1512	-0.06831	0.24366	0.2092
100506540	0.11716	-0.02133	0.01357	0.42494	-0.05474	0.49278	0.06815
100506546	0.00233	0.02696	-0.02774	-0.01732	5e-05	0.06413	-0.2201
100506548	-0.12306	-0.09905	-0.08619	-0.13987	-0.32766	-0.44152	-0.31859
100506553	-0.05488	0.16778	-0.37619	0.20925	0.03011	-0.29178	-0.19708
100506555	0.06785	0.42749	0.08482	-0.06083	-0.0287	0.19909	0.01368
100506559	0.13661	-0.16757	0.00762	-0.04483	0.03375	-0.07232	-0.03012
100506561	-0.07546	0.12551	-0.0985	-0.09602	-0.01432	-0.19415	-0.2965
100506571	0.03084	0.07451	0.04338	-0.0158	0.01839	-0.02542	-0.25686
100506581	-0.08323	0.01193	0.05862	0.11072	0.03987	-0.26246	-0.23782
100506585	0.19802	0.05861	0.12252	0.01103	0.0662	-0.10576	-0.14861
100506591	0.44564	0.05545	0.01779	0.1696	-0.10604	0.00255	-0.10764
100506597	-0.24174	0.02733	-0.08447	0.02817	0.09866	0.19565	-0.16746
100506599	0.03124	-0.01984	0.00124	0.01223	0.00144	-0.11676	-0.06491
100506606	0.24649	-0.09234	-0.18143	0.06245	0.0606	0.0614	0.0181
100506622	0.21823	0.19916	0.15664	0.18783	-0.04622	0.05639	-0.34078
100506649	-0.05802	0.13639	-0.04563	0.13894	-0.19007	-0.29404	-0.102
100506651	0.06318	0.01602	-0.03541	-0.03487	-0.05009	-0.46525	0.10934
100506655	-0.05403	0.22316	-0.22478	-0.03272	-0.09366	-0.06542	-0.29949
100506661	0.05775	-0.09281	0.03368	0.25083	-0.26012	-0.18809	0.09263
100506668	0.21204	0.03831	0.13214	0.36372	0.33435	0.91648	0.58606
100506675	0.04788	0.30532	0.05732	-0.0125	-0.20159	0.01348	-0.14278
100506676	-0.05209	-0.02727	0.1531	0.18658	0.35137	0.25894	0.32957
100506677	0.00284	-0.07761	-0.11305	-0.18342	-0.02556	0.02369	-0.13418
100506679	0.10224	-0.08105	0.05274	-0.05464	0.0489	0.07993	-0.22665
100506681	0.19169	-0.0549	-0.0566	-0.26332	0.03176	-0.06403	-0.12448
100506684	0.24734	0.06942	0.0243	-0.1186	0.02585	-0.02818	-0.09208
100506686	0.17742	-0.08178	-0.11949	-0.1898	0.08612	0.23351	0.0744
100506687	0.36839	0.10726	0.01222	-0.53633	-0.41255	-0.3063	-0.25209
100506691	-0.08357	0.06835	0.18665	0.0389	0.05668	0.21916	0.17622
100506694	-0.10323	0.09131	0.10227	0.21044	0.00728	-0.02031	-0.22013
100506696	-0.08948	-0.0972	-0.214	0.13064	0.63517	1.20315	0.0364
100506708	0.0328	0.1822	-0.20812	-0.0436	-0.08942	-0.15268	0.05469
100506710	0.07154	-0.05281	-0.05333	-0.28428	-0.22307	-0.11963	-0.04937
100506714	-0.00359	0.08793	0.02718	-0.05993	0.06258	0.04674	-0.01669
100506725	0.13517	0.29534	0.10159	0.0395	-0.06088	0.18082	-0.17277
100506730	-0.12447	-0.14867	-0.10921	-0.18832	-0.23454	-0.27056	0.03139
100506731	0.34822	0.34004	-0.12249	0.14091	-0.07363	0.19014	-0.40759
100506748	-0.07862	-0.09257	-0.31417	-1.15099	-1.54886	-2.37185	-1.30029
100506755	-0.1355	0.0906	-0.02985	-0.12239	0.18645	0.24642	-0.09746
100506758	-0.07742	0.04313	0.03561	0.05682	0.09194	0.05504	0.02928
100506769	-0.05182	-0.04035	-0.06384	0.12407	-0.07714	-0.00836	-0.02684
100506777	0.11064	0.0083	0.03627	0.09813	-0.08104	0.06045	-0.0515
100506779	-0.00466	0.01821	0.01427	0.06597	0.22101	0.1036	-0.24536
100506783	0.19527	-0.00983	-0.0749	0.05699	0.07212	-0.0846	-0.28319
100506791	0.2323	-0.00562	0.08516	0.10825	0.00777	0.06893	-0.04286
100506797	0.03167	0.1671	0.19261	0.06887	0.0097	-0.09093	-0.12563
100506802	0.05605	0.17585	-0.06951	-0.0315	-0.1791	-0.06412	-0.16388
100506813	0.0126	0.07193	0.02138	0.12005	0.14215	0.03732	-0.1021
100506815	0.26079	0.2631	0.74464	0.40304	0.02851	-0.15442	0.33092
100506817	0.07944	0.3209	0.20921	0.18615	-0.02719	0.1593	-0.18303
100506826	-0.16218	0.11479	-0.00173	-0.11996	0.10619	0.10137	0.0204
100506828	0.78807	-0.61962	0.00142	-1.09787	-0.66276	-0.24725	-0.50972
100506834	0.17362	0.03435	0.0223	-0.15655	-0.09307	-0.28716	-0.03971
100506838	-0.03967	0.00382	0.173	0.06003	0.04572	0.16106	0.05245
100506844	0.09969	-0.00343	-0.20486	0.37406	0.41933	1.19215	0.55194
100506847	0.17797	-0.35177	-0.11991	-0.35564	-0.41969	-0.5232	-0.11207
100506848	-0.0407	-0.03688	-0.02712	0.07219	0.06567	0.30675	-0.11175
100506853	0.07087	-0.0938	0.03133	0.08012	0.09429	0.23043	-0.21354
100506858	0.0815	0.1024	0.12603	-0.04504	-0.08093	0.05986	-0.1735
100506860	0.14847	0.11612	0.19617	0.39778	0.24882	0.75975	0.10528
100506866	-0.01048	-0.03814	0.01033	-0.09461	-0.06699	0.12233	-0.37515
100506870	-0.02083	-0.0515	0.0979	-0.10458	0.01541	-0.08403	-0.03046
100506882	-0.06397	0.03672	-0.08367	0.06721	-0.04882	0.18907	-0.10046
100506895	-0.07184	0.08587	-0.03598	0.17369	0.20183	0.11418	0.06182
100506898	-0.08664	0.22809	-0.16677	-0.21349	-0.06581	0.36476	0.19199
100506906	0.01501	0.05642	-0.0409	0.01626	0.0198	0.03831	-0.07048
100506907	0.0297	0.00435	-0.00434	-0.12393	0.03517	0.18949	-0.19229
100506914	0.25828	-0.25878	0.00772	-0.07367	0.02024	-0.06345	-0.26923
100506922	0.09422	0.07188	-0.16327	0.28605	0.2522	0.55498	0.82597
100506929	0.09635	0.07838	-0.0617	0.17138	0.06761	-0.32391	-0.1485
100506935	0.08159	-0.56936	0.19306	-0.12945	-0.13586	-0.09381	-0.01598
100506948	0.15831	-0.32548	-0.12493	-0.85822	-0.90238	-1.42305	-1.00943
100506963	-0.03323	-0.11403	0.0598	-0.0069	-0.14019	0.1945	-0.28666
100506965	0.53284	-0.04896	-0.14818	-0.69049	-0.62397	-0.81376	-0.136
100506974	0.1102	0.10599	0.12274	0.1166	-0.02705	-0.11872	-0.07049
100506995	-0.00913	-0.069	0.00411	-0.02783	-0.03359	0.05898	-0.14668
100506997	0.03384	-0.04821	-0.0273	-0.05706	-0.08972	0.10965	-0.17119
100507000	0.08562	-0.12473	-0.07102	-0.04335	-0.19305	0.18398	0.21182
100507006	-0.2064	-0.07392	0.14525	0.07657	-0.01812	-0.09452	-0.16397
100507007	0.15328	-0.04814	-0.06966	0.11007	-0.03935	0.04749	-0.2639
100507009	0.1186	0.26249	0.31935	0.10182	0.08304	0.3873	0.06228
100507013	0.06693	0.19509	-0.0077	-0.11049	0.01417	-0.29061	-0.16193
100507015	0.10944	0.07392	0.41235	0.13808	0.20951	-0.00688	-0.14368
100507024	0.21169	-0.006	0.0661	0.18023	-0.01935	0.1293	-0.20064
100507025	0.26398	-0.24256	-0.05498	0.20639	0.36883	2.72889	3.48215
100507027	0.25495	0.32536	0.05444	0.38156	-0.02657	0.02425	-0.30484
100507039	0.08296	-0.03142	0.60281	0.91945	1.97285	4.83462	4.97072
100507040	0.24947	-0.03422	0.01926	-0.01468	-0.09362	-0.09329	-0.46206
100507043	0.09923	0.3164	0.06558	0.06716	-0.0618	0.23117	-0.32268
100507047	0.00931	0.19612	0.0455	0.13092	0.08112	-0.13674	0.02787
100507049	0.21845	0.0938	0.05564	0.0144	-0.00249	0.29755	-0.32908
100507057	-0.04374	-0.12299	0.09291	0.07552	-0.00872	-0.04231	-0.03002
100507058	-0.04303	-0.14563	0.04595	0.22592	-0.02315	-0.01217	0.10865
100507062	0.1589	0.02204	0.21965	-0.10241	-0.10612	-0.09021	-0.11442
100507065	-0.22622	0.12514	-0.08184	0.16613	0.03915	0.09372	0.25121
100507066	-0.0182	-0.12209	0.13758	0.05263	0.3034	0.26511	-0.00844
100507077	-0.02804	0.07996	-0.21871	-0.08488	-0.16278	-0.1678	-0.24486
100507082	-0.00514	0.046	0.32688	-0.04438	-0.3724	-0.05781	-0.56847
100507086	-0.10406	0.20172	0.1766	0.24479	0.13895	0.21805	-0.00583
100507094	0.27163	0.23823	-0.00493	0.12053	0.09855	-0.00716	-0.11452
100507108	-0.1037	-0.04938	-0.2024	0.01579	0.09255	0.14476	-0.14615
100507109	0.07777	0.13967	-0.00319	0.12686	-0.05338	0.00164	0.1606
100507110	-0.05839	-0.1056	0.09122	0.04621	0.06341	0.06966	-0.0512
100507114	-0.16879	-0.04065	0.07987	-0.12475	-0.04104	-0.12847	-0.21337
100507135	0.09325	-0.01763	0.06716	-0.02065	-0.03784	-0.03578	0.07612
100507140	0.1689	0.01068	-0.03157	-0.08738	0.07394	0.12449	-0.08286
100507146	-0.22274	-0.11716	-0.30524	0.12523	0.1883	0.0138	0.26302
100507150	0.09853	0.02614	0.0571	-0.08597	0.03008	0.0532	-0.03691
100507156	0.25513	0.16927	0.16859	-0.06127	0.15818	0.21512	-0.14267
100507162	0.00189	0.13446	-0.18685	0.05265	-0.16992	-0.08262	0.02238
100507165	0.04325	0.03754	0.09899	-0.14608	-0.06865	-0.20815	-0.27621
100507168	0.01532	0.02368	0.00805	0.02251	0.09596	-0.27332	-0.01501
100507171	-0.01084	-0.12514	0.184	0.17978	0.06296	-0.07792	0.08447
100507186	0.20824	-0.10096	-0.20406	0.07069	-0.19263	0.0437	0.1018
100507194	0.02927	-0.12669	0.03182	0.05715	0.05357	0.42449	-0.91473
100507206	0.12654	0.23212	-0.32644	-0.03794	-0.05775	-0.08217	-0.15127
100507212	-0.1602	-0.04274	-0.09401	0.0677	-0.12669	0.11299	0.10354
100507213	0.19327	-0.12789	-0.01298	-0.06865	0.00037	0.07666	0.26868
100507217	0.0487	0.09066	-0.1495	0.10172	-0.03721	0.10754	0.2332
100507224	-0.05527	0.08951	-0.04937	0.00401	-0.01306	0.25763	0.07686
100507226	0.08508	-0.04751	0.14198	-0.18448	-0.03182	0.00944	-0.06727
100507228	0.1264	0.15886	-0.00378	-0.14681	0.04176	-0.06345	-0.03063
100507235	0.08181	0.05449	0.02416	0.03594	-0.01512	-0.21115	-0.26788
100507239	0.0715	0.19791	0.02631	0.08568	-0.01392	0.26812	-0.16392
100507246	-0.07337	0.10354	0.05756	-0.01284	0.07895	-0.12831	-0.30762
100507250	0.02691	-0.01506	0.02178	-0.00566	-0.20571	-0.04173	-0.22117
100507254	0.00119	-0.05987	0.06552	0.06314	0.20788	0.06268	-0.13318
100507257	-0.21409	0.06303	-0.15241	-0.16199	-0.18426	0.04625	-0.03769
100507261	0.27131	0.03409	0.066	-0.11828	0.06129	0.08602	-0.0174
100507263	0.11714	-0.12088	-0.08125	0.03237	-0.1352	-0.04911	-0.20661
100507265	0.07601	-0.03789	0.41171	0.28713	0.20006	0.78213	0.62572
100507277	0.22213	0.0379	-0.03691	0.09055	-0.10738	-0.05522	0.01598
100507278	-0.01356	-0.07913	0.05225	0.30509	0.14278	0.71066	0.0151
100507283	-0.19299	0.14401	-0.15031	0.05751	-0.02369	0.07414	0.1205
100507288	0.01604	0.16554	-0.0374	0.02797	0.23387	0.23512	-0.12582
100507290	-0.05912	0.05304	0.02922	0.03704	0.06876	0.01583	-0.02916
100507291	0.06671	0.0915	0.32854	0.23736	0.17894	0.0943	-0.14391
100507299	0.13983	-0.13605	-0.12494	0.06826	-0.09752	0.03106	-0.02904
100507303	0.06136	0.08949	-0.33848	-0.09896	-0.34831	-1.83725	-1.45284
100507309	0.41722	0.08434	0.21653	0.05753	-0.11694	0.34488	0.31237
100507314	-0.07294	-0.03316	0.05923	0.02695	-0.0225	0.32749	0.28436
100507316	0.08538	0.03139	0.07184	0.33442	0.14418	0.1112	-0.12033
100507319	0.01279	0.09767	0.28343	0.40436	0.29259	0.62317	0.46123
100507330	0.10103	0.04859	0.10773	0.08032	0.04992	0.23441	-0.27705
100507331	0.13914	0.08715	0.08669	-0.06297	-0.11698	-0.22258	-0.49941
100507338	-0.02838	0.19294	0.00718	0.04216	-0.0338	-0.092	0.06175
100507345	0.37186	0.06488	0.40072	-0.0772	-0.21365	-0.39144	0.22851
100507351	0.30133	0.16678	-0.00739	0.06058	0.02727	0.13887	-0.03484
100507362	-0.09238	0.15638	0.00916	0.06122	0.13309	-0.10476	-0.19943
100507364	0.06519	0.08628	0.35358	0.41779	0.43585	0.75259	0.09813
100507376	0.07654	0.11535	-0.14686	0.04055	0.09754	0.08249	0.05817
100507378	-0.2388	0.03515	0.07712	0.03495	0.1921	0.11453	0.15508
100507389	-0.03284	-0.11778	0.23524	0.17845	0.17436	0.29763	0.09767
100507390	-0.08358	0.20253	-0.04866	0.05606	-0.06464	0.13307	-0.176
100507391	0.10412	0.08205	0.08124	-0.27441	-0.02865	-0.06549	-0.08045
100507392	0.05801	-0.15947	-0.03697	0.0306	0.05561	0.07418	-0.16413
100507399	0.17268	0.15606	0.33845	0.53153	-0.01207	0.50044	0.4978
100507403	0.09437	0.0999	-0.00019	-0.07943	-0.02799	0.09039	0.08748
100507408	-0.06987	0.10996	-0.12191	0.07385	0.17437	-0.0178	-0.02157
100507410	0.00033	-0.05155	0.04298	0.13827	0.09783	1.18095	0.74079
100507419	-0.32557	0.35321	0.01227	-0.03591	-0.36451	-0.09326	0.12896
100507421	0.13942	-0.09655	0.10569	-0.06828	0.00941	0.11418	-0.12406
100507423	-0.03947	0.10247	0.16507	-0.01844	0.08717	-0.0153	-0.02513
100507424	0.18573	-0.03658	-0.05347	-0.13675	-0.30933	-0.15573	-0.10308
100507425	-0.05086	0.16565	0.08858	0.23136	0.10176	-0.00025	0.05363
100507433	0.12254	-0.03479	0.22396	0.09136	0.04806	0.4104	-0.18965
100507436	-0.00539	0.15004	0.22341	0.49569	0.42183	0.30189	0.47928
100507440	-0.14223	-0.15011	-0.04958	-0.00559	-0.04863	0.22601	0.27819
100507443	0.0932	0.35577	-0.06074	0.45547	0.23944	-0.02471	-0.28552
100507448	-0.22992	-0.05732	-0.30367	-0.21819	0.03225	-0.31716	-0.27771
100507449	0.28087	0.35292	0.30548	0.18752	-0.41883	0.54005	0.00224
100507475	-0.08077	-0.09402	-0.25792	-0.05502	0.12946	-0.14215	-0.50419
100507479	0.26048	0.24861	-0.11173	0.03535	-0.12652	0.02205	-0.10669
100507480	0.19555	0.19742	-0.138	0.12753	-0.12987	0.02151	-0.08017
100507486	0.04409	-0.10752	-0.06296	-0.04141	-0.38166	-0.4316	0.04019
100507492	0.16209	-0.00269	-0.205	0.04281	0.0034	-0.13568	-0.2022
100507493	-0.00245	-0.21549	0.07247	-0.23326	-0.56062	-0.67487	-0.17742
100507495	-0.04993	0.17773	0.052	0.21564	0.0616	-0.01322	-0.2112
100507501	0.07256	-0.04445	0.10327	0.00521	0.13131	0.19393	-0.2663
100507507	0.10011	-0.01252	0.27862	0.50237	0.4715	0.96382	0.66199
100507513	-0.09043	0.10595	0.04575	0.13994	-0.10463	0.17302	-0.16404
100507520	-0.04243	-0.04139	-0.08549	0.11994	0.12246	-0.07596	-0.06583
100507530	0.14826	0.05477	-0.08336	0.12509	0.0207	-0.00382	0.06462
100507531	0.03097	0.04038	0.10825	0.02428	0.38462	-0.14283	-0.2617
100507540	0.04727	0.09108	-0.068	-0.00114	0.05832	0.10753	-0.1357
100507547	0.09437	-0.13342	-0.13201	0.16694	0.02935	-0.17453	-0.1078
100507560	-0.02916	0.13725	-0.14239	-0.03437	-0.01372	0.07997	-0.23335
100507562	-0.00958	0.06236	0.05844	0.04514	0.06662	0.03507	-0.15152
100507563	-0.1296	-0.13567	-0.19825	0.18848	0.29632	0.81828	1.02587
100507564	0.15759	0.15399	-0.17582	-0.00058	-0.06264	0.0479	-0.23245
100507567	-0.09999	0.03196	0.06096	0.02219	0.12262	0.46344	-0.31122
100507570	0.12719	0.15522	-0.17804	0.13231	-0.04409	-0.13252	-0.17732
100507579	0.0626	-0.1713	-0.02649	0.2509	-0.17108	-0.38179	-0.07624
100507584	0.14287	0.04617	-0.08007	0.04137	-0.01034	0.00597	-0.08462
100507599	-0.07441	0.12053	0.02249	0.08334	-0.14591	-0.33656	-0.27164
100507600	0.10814	-0.05241	0.14811	-0.04805	-0.06805	-0.06306	-0.24972
100507602	0.05449	0.10181	0.04816	0.166	0.033	-0.14333	-0.56609
100507619	0.05494	-0.12761	0.23002	0.08771	0.12124	0.36381	-0.38626
100507630	0.21123	0.12831	-0.11213	0.15021	0.05223	-0.32619	-0.11935
100507652	0.06937	0.30696	-0.06393	0.07458	-0.04969	0.02754	-0.13629
100507653	-0.07733	0.02751	-0.04372	-0.13502	0.12771	-0.02043	-0.17815
100507654	0.15116	0.0546	-0.03498	-0.01497	0.00532	-0.00967	-0.14055
100507670	-0.12242	0.03098	-0.08965	0.24861	0.283	0.37423	-0.20692
100507672	0.07309	0.22374	0.40656	0.52252	0.40869	0.23826	0.29074
100507675	0.11773	0.12252	-0.03822	0.10371	-0.02511	0.25215	0.03807
100507739	0.11765	-0.02026	-0.0578	-0.07889	-0.2052	-0.0736	0.57144
100509100	0.28577	0.18955	0.16384	0.04903	0.09592	-0.0953	-0.17569
100509205	-0.07406	0.08552	0.0821	0.01317	0.01643	0.17706	-0.14316
10050	-0.03516	-0.00068	-0.02369	0.00503	0.0329	0.25017	0.06475
10051	-0.05747	-0.06276	0.1093	-0.10485	-0.07429	-1.75502	-0.46589
100526820	0.06726	-0.03897	0.1706	0.04189	0.328	0.07143	-0.25575
100527964	0.01527	-0.0719	0.07457	0.23394	0.23429	0.05289	0.41343
100528062	-0.03881	-0.03069	-0.12673	-0.11099	0.07665	0.01441	-0.41621
10052	0.162	0.0314	0.12835	-0.13477	-0.18279	0.02247	-0.13028
100533106	0.03374	-0.01551	0.30912	0.21506	-0.02068	-0.03132	0.2256
100533107	0.00567	0.04954	-0.16997	-0.02513	-0.02256	-0.49433	0.21084
100533182	0.22625	-0.13743	-0.11518	-0.03326	-0.06369	0.18572	0.15228
10053	-0.06518	-0.12017	-0.11121	-0.37823	-0.68854	-1.49097	-0.34973
10054	0.06499	-0.0067	0.13973	0.01495	-0.0536	-0.39188	-0.14011
10055	-0.03645	-0.06834	-0.05875	-0.05673	0.02734	0.02164	-0.06945
10056	-0.00855	0.04208	-0.00961	-0.09651	-0.10667	-0.5457	0.06278
10057	0.12021	-0.01018	0.32682	0.20363	0.18615	0.35417	0.38852
10058	-0.19267	0.09936	-0.2141	0.06713	0.23951	-0.08746	-0.25955
10059	-0.06521	-0.06111	0.26831	0.05832	0.00132	-0.09545	0.10424
1005	0.07117	-0.00316	-0.12404	0.32055	-0.02095	0.02181	0
100616668	0.14617	0.007	-0.01423	0.05548	-0.04354	-0.00685	-0.0954
10061	-0.09874	-0.0539	0.02113	-0.01973	-0.02095	-0.43802	0.14353
10062	-0.11539	-0.2811	0.0888	-0.00386	0.1358	-0.11696	-0.14472
100630918	-0.12448	-0.03018	0.02981	0.14046	0.20246	0.09455	-0.1056
100652740	0.03514	0.17362	0.1525	0.17996	0.01765	0.10389	-0.19175
100652765	0.8975	-1.35793	-1.43187	-3.10442	-2.90006	-2.84708	-1.4828
100652768	0.12816	0.14865	-0.09222	0.05948	-0.07387	-0.06856	-0.1478
100652770	0.4047	-0.55939	0.11869	-0.56615	-0.33364	-0.27048	-0.49509
100652787	-0.07897	-0.02405	-0.0232	0.12117	-0.07195	-0.03308	-0.24463
100652789	0.07961	-0.16194	0.02402	0.02591	0.03382	0.05919	-0.21385
100652824	-0.02518	0.18926	0.15256	0.12979	0.07651	0.19472	-0.07628
100652838	-0.03527	0.04807	-0.01293	0.05573	0.04079	-0.0191	-0.13283
100652850	0.60259	0.11368	0.2174	0.1727	0.10557	1.42221	0.79564
100652853	-0.14928	0.33545	0.09276	0.1556	0.51928	0.22843	-0.23278
100652861	-0.07251	0.12375	0.11934	0.09204	-0.02699	0.1236	0.26112
100652874	-0.05733	-0.35357	-0.23812	0.30285	0.02279	-0.0512	-0.25431
100652898	0.31	-0.21981	-0.35039	-0.23666	0.02383	-0.87093	-1.4801
100652911	0.18008	0.38035	0.01853	-0.0891	0.00108	0.3972	-0.11737
100652912	-0.07918	-0.17293	-0.23323	0.09544	0.15446	0.09951	-0.01322
100652929	-0.00757	-0.00853	-0.12975	-0.15835	0.082	-0.00711	-0.19034
100652931	0.09854	-0.00993	0.00303	-0.14579	0.00975	0.16088	-0.10275
100652950	0.13259	-0.00762	0.13967	-0.01582	-0.12669	0.00971	0.44303
100652952	0.19474	0.04251	0.00379	0.127	0.1074	0.00152	-0.11878
100652965	-0.23509	-0.19031	-0.00797	0.43146	0.17964	0.07552	-0.03152
100652972	0.03921	0.05726	0.04838	0.09148	-0.17884	0.19245	-0.03128
100652980	0.20449	0.07444	-0.14656	0.28118	0.06259	0.03129	-0.22221
100652994	0.00502	0.00849	0.22342	0.03686	-0.0314	0.19211	0.26368
100652999	-0.02488	-0.04665	0.08372	0.11086	0.06836	0.08513	-0.2981
100653010	0.18464	-0.03189	0.09098	0.16508	0.22966	0.17442	-0.26376
100653021	0.1758	-0.20144	-0.10829	0.00329	-0.15942	-0.50995	-0.6569
100653022	0.05126	-0.03342	0.06054	0.16526	-0.04129	0.02835	-0.34821
10066	-0.05382	-0.0336	-0.29093	-0.2646	-0.28988	-0.35655	-0.1871
10067	-0.06281	0.05146	0.05588	0.24433	0.13873	0.13068	0.01134
10068	-0.05144	0.14491	0.00773	-0.15267	-0.01204	-0.12972	-0.42605
10069	0.04387	-0.05176	0.03582	0.19185	0.05781	0.35093	0.38307
10072	-0.18546	-0.01067	0.01382	0.34295	0.41802	0.41635	0.11233
10073	0.20417	0.02355	0.18783	0.01544	-0.16199	-0.5862	-0.3613
10075	-0.06454	0.03526	-0.04763	0.10455	0.11576	-0.06311	-0.1139
10076	-0.35088	0.1408	-0.13585	0.08461	0.50452	0.43191	0.13739
10077	0.02125	0.05842	-0.04417	0.10478	0.11359	-0.00165	-0.03117
10078	0.0095	-0.07725	-0.12781	-0.02359	0.05653	-0.20804	0.02021
10079	-0.00182	0.0704	0.4293	0.66092	0.36797	1.69614	1.12435
1007	-0.06875	0.05691	0.1288	-0.10884	-0.0045	-0.20348	-0.11208
10081	-0.00727	-0.14734	-0.28299	0.00467	-0.02094	-0.37456	-0.0496
10082	0.12761	-0.09049	-0.06043	-0.08688	-0.12287	-0.1056	0.19602
10083	0.11936	0.05643	-0.04662	0.06711	-0.16285	-0.13694	-0.06011
10084	-0.04009	0.02973	-0.0228	-0.00765	-0.1876	-0.5909	-0.25677
10086	0.03158	0.12696	-0.08209	0.08216	0.21934	0.21783	-0.21462
10087	0.10102	-0.18013	-0.16685	-0.39298	-0.49886	-0.43552	-0.20635
10089	-0.01644	0.01573	0.03211	0.1632	-0.02369	-0.06345	-0.12203
10092	-0.03277	-0.08459	0.28866	0.19228	0.22794	0.45652	0.1899
10093	-0.02646	-0.04954	0.08172	0.15685	0.39076	0.01429	0.11089
10095	-0.12965	-0.18516	0.04969	-0.01457	0.05602	0.22157	0.05868
10096	-0.05092	-0.03074	0.33807	0.32494	0.40011	0.36233	0.11681
10097	-0.25878	-0.19665	0.26548	0.03228	0.15291	0.4021	0.35996
10098	0.06313	-0.00949	0.10744	-0.08352	0.12978	0.74957	0.49306
10099	-0.00079	-0.02154	0.10791	-0.01807	0.01989	0.14979	0.27536
100	-0.06377	0.094	0.02318	0.17953	0.05091	0.20144	-0.23693
10101	0.09872	0.00626	0.05533	-0.21082	9e-05	-0.22294	0.01053
10102	0.06253	-0.00495	0.09608	0.12911	0.01192	0.05236	0.05468
10103	0.20269	0.2497	0.04603	0.05167	0.35996	1.36084	0.43334
10105	-0.10438	0.08697	-0.22803	-0.29465	-0.27317	-0.58722	0.20493
10106	0.08579	-0.05951	-0.12182	-0.10426	-0.32827	-0.53874	-0.5555
10107	0.04001	0.10852	0.03643	0.10219	0.07479	-0.01514	-0.18971
10109	0.03189	0.0136	0.17146	0.2132	0.17022	0.29749	0.15798
10110	0.22266	-0.02613	0.05307	0.39033	0.40245	0.3456	0.68295
10111	-0.03547	0.0171	0.07498	0.01021	-0.05878	0.22744	0.43582
10112	-0.10028	0.00905	-0.01502	-0.00928	-0.18691	-2.12303	-0.67723
10113	-0.11067	-0.00752	-0.20651	-0.16456	-0.01993	-0.54857	0.02202
10114	-0.53864	-0.22688	-0.31013	-0.41283	-0.645	-0.7372	-0.38529
10116	-0.07253	0.1828	0.21563	-0.15151	-0.24651	0.22134	-0.20348
10117	-0.19073	0.21806	0.12598	-0.08251	-0.05172	0.28072	0.07472
10120	-0.13765	0.09484	0.03333	0.21974	0.37034	0.65338	0.15131
10121	-0.21482	0.12116	-0.02536	0.05385	0.18742	0.30661	0.05435
10123	0.06649	0.03623	0.10724	0.16913	0.05445	1.43465	1.71711
10126	-0.0137	-0.06076	0.14714	0.33929	0.39461	0.64153	0.00316
10127	-0.01795	0.16531	-0.24928	-0.06542	-0.23503	-0.50413	0.15878
10128	0.02275	-0.03069	0.10674	0.02482	0.01316	-0.30022	-0.04473
10129	0.01365	0.06817	0.21443	0.62116	0.6188	1.53256	0.77128
10130	-0.10836	-0.00479	0.10177	0.00825	0.05044	-0.04958	-0.1
10131	0.06796	0.11925	-0.02831	-0.00772	0.07073	-0.21491	-0.19643
10133	0.10599	-0.00673	0.04671	0.14924	0.18312	1.48846	0.45552
10134	-0.00615	0.01146	0.05416	0.10934	0.07524	-0.36311	-0.32749
10135	-0.12944	-0.11399	-0.0242	-0.34337	-0.49091	-0.60308	-0.30364
10136	0.08615	-0.15307	-0.26747	-0.08226	-0.00758	-0.1485	-0.21519
10137	-0.04507	0.05189	0.07476	-0.27644	-0.29566	-1.36376	-0.06982
10138	-0.0166	0.06379	0.14083	0.04792	0.16343	-0.03361	0.06456
10139	-0.00964	-0.02861	-0.17533	0.04968	0.0643	0.09463	0.00082
1013	-0.27486	0.06221	-0.04718	0.07221	-0.00598	-0.12907	0.10337
10140	0.13113	-0.19265	0.13173	0.03804	0.00222	-0.39927	-0.10971
10142	0.02297	-0.10218	0.45236	0.45354	0.31418	0.76004	0.00318
10143	0.08003	0.24142	0.035	0.22655	0.06252	0.20905	-0.17077
10144	0.04595	-0.03357	0.1135	0.04008	0.01331	0.10485	-0.1212
10146	-0.22666	-0.19173	-0.70537	-1.28227	-1.36258	-2.20505	-0.34256
10147	-0.12099	-0.12066	0.10736	0.16485	0.2438	0.40338	0.58642
10148	0.02175	-0.12232	-0.07144	0.15594	0.12488	0.21803	-0.00858
10149	0.36152	-0.13479	0.17877	-0.18062	-0.01163	0.09792	-0.10915
1014	-0.03226	0.203	-0.22653	0.30068	0.27917	1.49235	2.37245
10150	-0.11523	-0.14415	0.25375	-0.04706	0.2975	1.17449	0.54165
10151	0.0507	-0.04869	-0.06396	-0.05626	0.04563	0.15785	0.0492
10152	0.0404	0.04447	-0.05222	0.03129	0.06181	-0.12611	-0.18355
10153	0.09457	0.01952	0.04032	0.01412	-0.34059	-0.52215	0.16359
10154	-0.03434	-0.04757	0.0397	0.05799	0.02094	0.41654	0.63913
10155	-0.36906	0.26782	-0.57542	0.19443	0.03458	-1.13891	0.08428
10157	-0.08781	-0.21999	0.05114	0.14633	0.00089	-0.28253	0.13541
10158	0.07131	0.10874	0.09489	0.02893	0.16284	0.65565	0.39731
10159	-0.12442	-0.11241	0.0928	0.13949	0.24968	0.74303	0.45964
1015	0.10874	0.02227	0.21826	0.0042	0.07364	0.26171	0.34462
10160	-0.33963	0.02477	-0.31827	-0.38259	-0.26993	-0.32746	-0.75101
10161	0.10424	-0.30523	-0.0725	-0.27026	0.05047	-0.52632	-2.09003
10162	-0.28557	-0.31248	-1.01532	-1.2207	-0.9055	-1.28983	-0.90975
10163	-0.23338	0.0015	-0.35359	-0.1564	-0.11697	-0.58692	-0.37667
10164	0.05164	-0.04655	-0.0281	0.03819	-0.02126	0.006	-0.33427
10165	-0.04625	-0.45842	0.23562	0.06153	0.15707	0.22134	0.0992
10166	0.05505	0.0675	0.32123	0.29751	0.31092	-0.01845	0.13905
10169	0.02182	0.1562	-0.11599	0.05581	-0.01273	0.25846	0.04726
1016	0.28236	0.20422	-0.0041	-0.14035	-0.09218	0.07582	-0.13345
10170	-0.03626	0.06902	0.19179	-0.0309	0.02465	0.00971	-0.13522
10171	-0.00269	0.02658	0.04748	0.00529	0.00699	0.86757	0.7822
10172	0.03719	-0.13828	-0.32909	-0.19013	-0.30632	0.02925	0.00345
10174	-0.31478	0.02586	-0.21792	0.11798	0.24071	-0.00948	0.14733
10175	0.08602	-0.10925	0.13711	0.00947	-0.03716	-0.31561	-0.17057
10179	0.11835	-0.1415	0.00506	-0.06661	-0.07729	-0.17314	-0.37449
1017	-0.28492	-0.50738	-0.90003	-1.45262	-1.46144	-1.76201	-0.87173
10180	0.19327	-0.14758	0.06431	0.05864	0.01919	0.00183	0.40247
10181	-0.00685	0.03506	-0.07855	0.0501	-0.02194	-0.05215	0.44039
10184	0.09652	-0.01652	0.00746	0.09376	0.14394	0.25443	0.08225
10188	0.03197	0.23033	0.03094	0.06792	-0.05728	-0.0256	-0.10948
10189	-0.00757	-0.04568	0.01204	-0.05977	-0.28352	-1.46154	-0.13724
10190	0.16867	-0.04613	0.02866	-0.12983	-0.26799	-0.40687	0.03021
10193	-0.02407	0.1552	-0.04785	0.17066	0.15172	0.17767	-0.39036
10194	-0.06407	-0.02782	0.14754	0.5193	0.39118	1.22085	0.92089
10195	-0.04368	0.03059	-0.1035	-0.08801	-0.244	-0.6508	-0.33621
10196	-0.08654	-0.20386	-0.0809	-0.47522	-0.46883	-0.64091	-0.17726
10197	-0.24781	0.10549	0.06318	0.01929	0.16753	-0.26696	0.52808
10198	-0.08671	-0.09798	0.27682	0.05323	-0.08829	-0.66813	-0.39475
10199	-0.06484	-0.17632	-0.0838	-0.10087	-0.23801	-0.22677	0.33124
1019	-0.43962	-1.24743	-1.96673	-2.39591	-2.59943	-2.70915	-0.92465
101	0.03974	0.0027	0.04761	-0.02411	0.1021	0.0107	-0.21936
10200	0.12516	-0.31806	-0.68495	-1.1799	-1.36118	-1.50917	-0.32523
10201	0.03986	-0.08761	0.23237	-0.0852	-0.20396	-0.10437	-0.03093
10202	-0.05869	-0.07926	-0.15984	-0.09991	0.06207	-0.27344	0.23062
10205	-0.00881	-0.17026	0.20937	-0.04949	0.12825	0.70482	0.63716
10206	0.09274	-0.02851	0.18935	-0.07809	-0.23251	-0.05558	-0.03471
10207	-0.09611	0.02064	0.1624	0.17833	0.21469	0.34676	0.06975
10208	0.04497	-0.17948	-0.16304	0.08059	0.01213	0.18512	-0.04626
10209	-0.0196	0.10682	0.12438	0.22138	0.14522	-0.01965	-0.27624
1020	0.14584	0.16941	-0.23438	0.2027	0.35995	0.53533	0.55283
10210	-0.02948	-0.01253	0.30232	0.31117	0.58681	0.28048	0.511
10211	-0.07349	0.05849	0.06228	0.2672	0.39063	0.58227	0.14517
10212	-0.08164	-0.00121	0.11535	0.02067	-0.25929	-1.22145	0.34412
10213	0.05745	0.04978	0.15677	0.09756	-0.07808	-0.32456	0.2066
10214	0.12076	0.07063	-0.17737	0.07756	0.10469	0.19258	-0.30496
10217	-0.13124	-0.11124	-0.66262	-0.70622	-0.51176	-0.84246	-1.22561
10218	0.03079	-0.10603	0.02801	-0.03751	-0.01916	-0.1614	-0.02587
10219	-0.08598	0.25347	-0.05179	0.12625	0.22269	0.46885	0.04242
1021	0.15828	-0.24702	-0.35987	-0.59055	-0.80495	-0.56953	-0.43903
10220	-0.00462	0.07114	-0.01744	0.16136	0.10446	0.0967	-0.1103
10221	-0.01229	0.14736	-0.03901	-0.06622	-0.06198	0.23781	0.18291
10223	0.37877	0.0281	-0.01368	-0.02846	-0.03561	-0.03878	-0.15003
10225	-0.01587	0.11627	0.20996	0.09356	0.15372	0.03187	-0.07008
10226	-0.14983	-0.3721	-1.10745	-1.49795	-1.45588	-1.36637	-1.05003
10227	-0.14757	0.14345	-0.0266	0.12842	0.16412	0.18929	-0.15125
10228	-0.01806	-0.08308	0.28684	0.2348	0.40751	0.32385	0.23081
10229	0.01398	0.05669	0.16041	0.10883	0.0494	-0.12909	-0.36775
1022	0.04024	-0.00707	0.13668	0.01228	-0.45609	-0.47288	-0.80105
10230	0.07169	0.08903	0.0619	0.05819	-0.06211	-0.24598	0.02637
10233	-0.10088	0.02307	-0.10431	0.17373	-0.0191	0.5392	0.37008
10236	-0.06055	-0.09486	0.04112	-0.04015	-0.13474	-0.64248	0.0037
10237	-0.033	0.02127	-0.24264	-0.26256	-0.54668	-1.6028	-0.21125
10238	-0.13326	0.09869	0.03236	0.14013	0.27632	0.63615	0.2465
10240	0.07902	-0.1712	0.33343	0.29088	0.07538	0.11081	0.10753
10241	-0.03943	0.12265	0.08198	0.15837	0.14686	0.56675	0.06604
10243	-0.11732	0.09917	0.01008	0.07013	0.12871	0.04094	0.06342
10244	-0.01422	0.01245	-0.06642	-0.17601	-0.27618	-0.92809	-0.37345
10245	0.04927	0.04338	-0.01483	0.27092	0.18005	0.26332	-0.07426
10246	0.15438	-0.44715	0.56722	0.44484	0.74144	0.09202	-0.28791
10247	-0.11494	0.12373	0.13243	0.09782	-0.10758	-1.41135	-0.20804
10248	0.04029	0.09273	-0.02128	-0.12945	-0.32755	-0.92058	0.02797
10249	0.11142	0.12724	0.03449	0.09577	0.00531	0.16875	-0.04782
1024	-0.16192	-0.13646	-0.61726	-1.21608	-0.93054	-1.07656	-0.52254
10250	-0.19657	-0.0542	-0.1737	0.07336	-0.10971	-0.39081	0.26385
10252	-0.0717	-0.09424	-0.48081	-0.42498	-0.49711	-0.67786	-0.96036
10253	-0.07855	-0.3676	-0.68003	-1.0483	-0.79894	-0.76023	-0.72156
10254	-0.07788	-0.02943	0.20356	0.29718	0.31766	0.35149	0.47197
10255	-0.02188	-0.09579	-0.07125	0.08279	0.05983	-0.20364	-0.27391
10256	-0.11042	0.07634	0.01984	0.15333	0.12118	0.35388	0.09235
10257	-0.10836	-0.15083	0.10903	-0.41462	-0.55598	-0.86394	-0.56492
1025	-0.07061	-0.05182	-0.01238	-0.08637	0.11397	0.02899	0.01625
10260	-0.02248	-0.11499	0.1981	0.21418	0.31876	1.18304	0.32876
10262	-0.72033	0.11012	-0.29787	-0.01433	0.03768	-0.55797	0.38835
10263	-0.1932	0.33981	0.07738	0.4682	0.4282	-0.08006	0.11936
10266	0.09272	0.15903	0.09829	-0.01801	0.17345	-0.06429	-0.33392
10267	-0.04202	0.05344	-0.03357	-0.04405	0.05813	0.12817	-0.05116
10268	0.05086	0.10942	0.02244	-0.0326	-0.20293	-0.02647	-0.14672
10269	0.12554	-0.12627	0.05114	-0.05348	0.00288	-0.55586	-0.04496
1026	-0.31752	-0.41488	-0.38723	-0.2242	0.02466	-0.02141	-0.06018
10270	-0.05637	0.02901	-0.02257	-0.01541	-0.03506	-0.3849	0.0296
10272	-0.07654	-0.01667	-0.25726	0.00591	-0.06458	0.19332	-0.19702
10273	-0.17064	0.09146	-0.04449	0.12824	0.06307	0.02669	0.08931
10274	0.08895	-0.17142	0.07931	-0.38542	-0.45344	-0.59707	0.11702
10276	-0.06036	-0.09533	0.09262	0.04545	0.06254	0.11843	0.08212
10277	-0.15938	-0.14606	-0.07706	-0.14012	0.00392	-0.24808	-0.39851
10278	0.03878	0.07845	-0.03795	0.02743	0.06201	0.10833	-0.30836
10279	0.12478	0.13233	0.03852	0.08464	0.24815	-0.00656	-0.18216
1027	-0.00599	-0.04996	0.32581	0.27461	0.21423	0.33227	0.04396
10280	-0.25527	-0.05856	-0.77331	-0.69741	-0.90935	-1.29044	-0.51115
10281	0.03887	0.17141	0.02408	-0.01314	0.03496	0.02345	-0.19179
10282	0.01063	-0.10936	-0.28859	-0.28643	-0.4907	-0.58492	-0.42418
10283	0.01546	-0.20288	0.15306	0.01695	-0.14238	0.03962	-0.17072
10284	0.04984	-0.0525	-0.15984	-0.24199	-0.36385	-0.20221	0.24351
10285	-0.04377	-0.10744	0.12635	0.01042	0.01891	-0.15922	0.03212
10286	0.05917	-0.01345	0.25941	0.29469	0.26808	0.14953	0.48598
10287	0.08203	0.13392	-0.11598	-0.02279	-0.07804	-0.31276	-0.12639
10289	0.11073	-0.0452	0.1358	0.17552	0.07428	0.07525	0.11715
10290	0.10231	-0.00102	-0.07869	0.11216	0.13971	-0.00521	-0.16976
10291	-0.14538	0.02829	-0.01169	0.0284	0.11938	-0.12248	0.3694
10293	-0.05677	-0.07619	0.02397	0.16652	-0.25334	-0.27035	0.06736
10294	0.00665	-0.08024	0.21783	0.18963	0.07943	0.25936	0.3957
10295	-0.30684	0.00869	-0.0081	0.16068	0.29782	0.21141	-0.08626
10296	-0.1959	-0.07654	-0.18387	-0.16557	-0.21177	-0.33392	-0.02715
10297	-0.2007	-0.00528	-0.156	-0.0807	0.00386	0.04046	-0.08755
10298	-0.1684	0.17896	-0.00965	0.19749	0.19697	0.10833	-0.13585
10299	0.13558	-0.15047	0.06395	-0.09978	-0.08123	-0.17217	-0.40315
1029	-0.03988	0.05246	-0.08358	-0.01038	-0.06344	-0.0463	0.0104
102	-0.27344	-0.36713	0.42138	-0.17776	0.15148	0.09291	-0.1367
10300	-0.06626	0.12943	-0.05446	0.06183	0.19639	0.07311	0.0565
10301	0.03506	-0.04938	-0.34592	-0.69843	-0.89245	-1.26298	-0.8058
10302	0.03106	-0.1135	-0.17249	0.03614	0.00319	-0.10319	-0.27816
10307	0.24358	-0.09595	-0.22852	0.03735	0.18082	0.36149	0.05137
10308	0.08119	-0.6432	-1.08679	-1.5964	-1.78602	-1.64236	-0.54141
10309	-0.06372	0.12735	0.09189	0.05506	0.10713	0.06089	-0.12141
1030	-0.06531	0.08181	-0.21839	0.11455	0.02577	0.03944	0.16201
10311	-0.04704	-0.0274	0.15369	-0.02442	-0.00652	0.15316	-0.26992
10312	-0.22703	0.20349	-0.08377	-0.05564	0.43499	0.27584	0.21543
10313	0.02451	0.09229	-0.08932	-0.14367	-0.31888	-0.63381	-0.28666
10314	-0.14083	-0.08292	0.39715	0.26688	0.33455	0.54851	0.56448
10316	-0.07873	-0.08577	-0.00308	0.17343	-0.10872	-0.02991	-0.11095
10317	0.05577	-0.11887	0.04475	-0.11124	-0.16013	-0.08147	0.06559
10318	-0.13484	-0.027	-0.20712	0.09834	0.30198	0.48906	-0.11472
10319	0.23561	0.0992	0.01242	-0.11244	0.07092	0.06431	-0.10105
1031	-0.03902	-0.00424	0.05915	-0.09018	0.02139	-0.93039	-0.56426
10322	-0.27055	0.23963	-0.26575	0.0427	0.27463	-0.2072	0.14894
10325	0.11194	-0.07103	0.35974	-0.26093	0.0096	0.30925	0.22803
10326	0.21328	0.11425	-0.02289	0.0222	0.04244	0.25418	0.02136
10327	0.00812	0.09187	-0.18021	-0.13604	-0.21236	-0.60744	-0.35743
10328	-0.01224	0.07166	0.10619	0.13254	-0.04773	-0.31581	0.17611
10329	0.02893	-0.08534	0.00604	-0.27995	-0.34562	-0.75457	-0.19721
1032	-0.04433	-0.06731	0.11374	0.22319	0.53766	0.28036	-0.06288
10330	0.02633	0.06107	-0.04196	-0.08538	-0.24888	-0.87686	-0.28471
10331	-0.07412	-0.01892	0.03832	-0.03563	0.08864	-0.00336	-0.38136
10332	0.02668	-0.07412	0.01736	0.10718	0.037	0.20324	-0.0676
10333	0.12205	-0.06872	-0.05396	0.06246	-0.05354	0.09597	-0.11147
10335	0.16383	0.1216	0.11982	-0.05012	-0.00216	0.0145	-0.14963
10336	-0.07368	-0.02402	0.18386	0.37414	0.38785	0.29818	0.22801
1033	-0.11643	-0.04647	-0.75629	-1.19064	-1.58688	-2.71944	-0.96271
10342	0.01707	-0.00507	0.07237	0.09003	0.14137	0.16346	0.2137
10343	0.04701	0.0773	-0.26134	0.00032	-0.04053	-0.20704	-0.03508
10344	0.27014	-0.04388	0.00432	0.14565	-0.03749	0.20244	-0.18478
10347	0.13733	-0.12285	0.04343	0.06674	0.05999	-0.06717	-0.18641
10352	0.01747	-0.14378	0.14933	0.13561	0.15988	0.30042	-0.12715
10360	0.04726	0.18849	-0.07907	-0.09202	-0.1966	-0.76896	-0.63091
10361	-0.10026	0.09432	0.1407	0.28052	0.47376	0.87558	0.34993
10362	-0.33446	0.05358	-0.32317	0.18731	0.22086	0.35767	-0.09692
10363	-0.10426	0.02904	0.08301	0.0918	0.28967	0.40097	0.15194
10365	-0.13196	0.18254	-0.13229	-0.02039	0.02088	-0.15068	0.00183
10367	-0.40153	0.05582	-0.06014	0.16229	0.31639	0.67122	0.33852
10368	0.1646	-0.00095	-0.16166	0.22564	-0.05837	0.00209	-0.211
10369	0.06444	0.11079	-0.11741	-0.05987	-0.01379	-0.01251	-0.14756
1036	-0.00165	0.02713	0.24244	-0.02209	-0.22282	-0.8325	0.5053
10370	-0.2986	-0.10596	-0.18301	-0.4494	-0.20354	0.4698	0.09038
10376	-0.02181	0.07992	0.06659	-0.04179	-0.21245	-0.6703	0.21493
10379	0.01052	-0.16759	-0.09399	-0.07249	-0.00908	0.31235	0.42651
10380	0.1151	-0.11416	0.08536	-0.02936	-0.06412	-0.30116	-0.28989
10381	-0.25619	0.16704	-0.18304	0.05015	0.07907	0.26419	0.25258
10382	0.23594	0.11142	0.20842	0.06589	0.07584	0.14892	-0.30591
10383	-0.12005	0.07362	0.03058	-0.03795	-0.04091	-0.19374	0.60788
10385	0.07352	0.06987	0.08796	0.30953	0.20258	0.63435	0.42346
10389	0.14337	0.32118	-0.15921	-0.22077	0.33903	0.35131	0.02422
10390	0.15228	-0.13457	0.17408	0.06769	-0.17007	-0.37677	-0.37274
103910	0.13403	0.07301	0.02514	-0.1183	-0.07604	0.16751	0.00607
10391	-0.05135	0.04144	-0.00959	-0.02133	0.07461	1.04846	1.4835
10392	0.06393	0.059	0.01391	0.01037	0.01522	-0.04737	-0.02607
10393	0.0983	-0.17239	0.13672	-0.0467	-0.41047	-0.46135	-0.35581
10394	0.0142	0.22148	0.01819	0.21993	0.09532	-0.02621	-0.00616
10395	-0.15637	-0.14448	-0.19745	-0.26315	-0.22164	0.1112	0.16654
10396	0.04772	-0.01074	0.14727	-0.03689	-0.18723	0.20571	-0.04314
10397	-0.21073	0.11026	-0.1504	-0.0298	0.18343	1.03526	-0.64969
10398	-0.59543	0.16839	0.22175	0.76984	1.32838	2.17115	1.71632
10399	-0.00161	-0.03234	0.03658	0.05485	-0.035	-0.20792	-0.37518
1039	0.2601	-0.01474	0.24342	0.20268	0.42022	0.40622	0.04247
103	-0.23294	0.08099	0.02219	0.242	0.22779	0.04916	0.3411
10400	0.00823	-9e-05	-0.03073	-0.09453	-0.03477	0.04227	-0.00955
10401	-0.25168	0.03609	0.02541	0.25188	0.34722	0.30647	0.12584
10402	-0.03556	-0.10705	0.17668	0.02045	-0.06746	0.20367	0.26043
10403	0.04405	-0.17912	0.18132	-0.17448	-0.22432	-2.68152	-1.06177
10404	0.01039	0.06217	0.16137	0.18341	0.38187	1.23127	0.46456
10406	-0.09374	0.2319	-0.24971	-0.00045	-0.00647	-0.05577	0.55991
10407	0.18379	0.38141	-0.16787	0.00039	0.12488	-0.24231	-0.01455
10408	-0.11741	0.22751	-0.03327	0.207	0.0771	0.17149	-0.14609
10409	0.27569	0.26484	0.06222	0.15812	-0.07725	0.07803	-0.04743
1040	0.22376	0.07004	0.39184	0.23848	0.34338	0.99357	0.95673
10411	-0.02441	-0.04271	-0.00655	-0.007	-0.05489	0.26244	-0.23338
10413	-0.1204	-0.04947	-0.24594	-0.60327	-0.52976	-0.56821	-0.53387
10417	-0.09119	0.06759	0.11519	0.26917	0.42087	0.65571	-0.13095
10419	0.00583	0.0098	-0.04401	-0.19855	-0.36064	-0.86096	0.04849
1041	0.13201	0.11989	0.14443	0.0758	0.05687	0.04314	-0.23609
10420	0.16387	0.07441	0	-0.0422	0.12786	-0.1329	-0.61182
10421	-0.06849	0.09892	-0.07604	0.14303	0.18277	-0.03637	-0.01772
10422	-0.21031	0.08125	0.01774	0.21844	-0.03468	-0.12153	-0.0325
10423	0.0051	0.15134	0.03042	0.1521	0.1625	0.15011	-0.06808
10424	0.02014	-0.30725	-0.26792	-0.65887	-0.63048	-0.79093	-0.16884
10425	-0.00672	0.08449	-0.07894	0.16442	0.08486	0.12212	0.29444
10426	-0.11819	-0.08225	0.12769	0.09528	0.07614	-0.34406	0.45966
10427	0.0303	-0.03265	0.06616	0.03063	0.04512	0.0078	-0.00087
10428	-0.01066	-0.07198	-0.06642	-0.03051	-0.2828	-0.31054	-0.26087
10430	0.11731	0.01754	0.00875	0.24898	0.07178	0.06277	0.08953
10432	-0.3145	-0.13173	-0.07417	0.07206	0.12581	-0.56255	0.04568
10434	-0.02393	-0.16284	0.25161	0.06221	0.20521	0.34581	-0.10411
10435	-0.06959	0.07768	0.02152	0.21888	0.3489	0.26912	0.32411
10436	-0.03043	0.08645	0.17084	0.15526	-0.13842	-0.38858	-0.20598
10437	0.00044	0.17742	-0.01082	0.04532	-0.09891	-0.8769	-0.20614
10438	0.01905	-0.42367	0.04701	0.15155	0.06658	-0.04132	-0.05669
10439	0.12481	0.07296	-0.07724	0.05206	0.08771	-0.02319	-0.23605
10440	0.0908	0.00738	0.01385	-0.19873	-0.26481	-0.61148	0.08918
10443	0.10417	-0.14774	0.27112	0.08192	0.00619	0.26661	0.21579
10444	-0.12125	0.05714	-0.12901	-0.03633	0.02232	0.09624	-0.19076
10445	-0.17737	0.08609	0.13744	0.20022	0.12574	-0.31663	0.2289
10446	-0.15131	-0.0002	-0.13444	0.03069	0.00801	-0.04422	-0.24226
10449	-0.06489	-0.43567	-0.70997	-0.74057	-0.76618	-0.69389	-0.71754
1044	0.12123	-0.01541	0.07013	0.00487	0.00395	0.05756	-0.31206
10450	0.00578	0.03807	0.03193	0.06036	0.00359	0.00206	-0.04294
10451	-0.11481	-0.11422	0.02117	-0.0561	-0.05444	-0.41387	-0.23182
10454	0.04744	0.04053	-0.02488	0.03436	-0.00282	0.23936	-0.0547
10455	-0.00909	-0.09419	-0.07368	-0.30021	-0.37549	-0.5355	-0.21114
10456	0.0489	0.07916	0.14601	0.30172	0.12067	0.05582	-0.1218
10457	0.05881	-0.09567	0.08132	-0.08094	0.00135	0.62038	0.37609
10458	-0.0405	0.12083	0.05589	0.17167	0.09197	0.03462	-0.13342
10459	0.01897	0.05737	0.03446	-0.00813	-0.13394	-0.66241	-0.56282
1045	-0.17008	0.11539	-0.1479	0.04126	-0.07066	-0.01112	-0.26353
10460	-0.34253	0.05053	-0.20206	0.10157	-0.14776	-1.78795	-0.22332
10461	-0.15388	-0.04612	-0.15663	0.00963	0.15011	-0.04288	-0.32391
10462	-0.24854	0.10247	0.09498	-0.05208	-0.0089	-0.05429	-0.03528
10463	-0.10115	-0.06563	0.01515	-0.02686	0.04655	0.43499	0.54839
10464	0.23732	0.01852	-0.02107	-0.29283	-0.28841	-0.76111	-0.05965
10465	0.06119	0.02934	0.22052	0.2392	-0.11453	-1.30062	-0.13581
10466	-0.07798	-0.15085	-0.11506	-0.27282	-0.1536	0.15388	-0.12428
10467	0.06306	0.02617	-0.05793	-0.16647	-0.34157	-0.00798	-0.13379
10468	-0.08836	0.14975	0.4833	0.94392	0.99923	0.81223	-0.12875
10469	-0.01133	0.03148	-0.16783	-0.17945	-0.12498	-0.4868	-0.02921
10471	0.08583	0.04826	0.0506	0.25888	0.26132	0.25256	0.07696
10472	-0.26384	-0.10993	-0.1303	-0.17308	-0.28193	-0.01549	-0.09221
10473	-0.0454	-0.07549	-0.11221	-0.37969	-0.50819	-0.89197	-0.85489
10474	-0.08264	0.09028	0.00926	0.18268	0.2467	0.0835	-0.04512
10475	0.06377	-0.09673	0.23373	0.29513	0.30935	0.74382	0.41172
10478	-0.02157	0.05947	0.15257	0.29755	0.33356	0.1206	0.22228
10479	-0.14125	-0.03266	0.22042	0.21498	-0.04187	0.09305	0.20489
1047	0.10653	0.00651	0.07474	-0.09075	-0.27423	-0.63704	-0.29843
10480	0.16873	-0.03251	0.07101	-0.0059	-0.11547	-0.34487	-0.27355
10481	0.07799	-0.00412	0.06154	0.12733	0.07547	0.00168	-0.13286
10482	-0.15792	-0.0374	-0.1877	-0.02222	-0.16963	-0.34591	0.43137
10483	-0.02505	-0.04124	0.09475	0.01005	0.06669	0.01561	0.38189
10484	-0.03763	-0.10988	-0.02822	-0.20628	-0.03525	-0.07232	-0.24398
10485	0.18412	0.18049	0.18138	0.06442	0.12967	0.17202	-0.13972
10486	0.0815	-0.17533	0.33147	0.36326	0.68313	2.10025	1.25213
10487	-0.14035	0.15238	0.00973	-0.09743	-0.17708	-0.5588	-0.24528
10488	-0.06492	0.03306	0.09616	0.11452	0.11879	0.36795	0.19079
10489	-0.27113	0.14677	-0.28418	-0.16802	0.20427	0.01357	-0.02392
1048	0.09955	0.05722	-0.02065	0.2342	-0.03149	0.10268	-0.15332
10490	0.04466	0.13858	0.18029	0.3301	0.21781	0.65472	0.60678
10491	-0.008	-0.02346	-0.03969	-0.12051	-0.0959	-0.46013	-0.64443
10492	-0.03405	-0.09747	-0.02763	-0.25904	-0.29854	-0.70153	0.10851
10493	-0.45996	0.28476	-0.47614	0.07804	0.11166	0.33092	0.2933
10494	-0.45832	0.07991	-0.11543	0.12882	0.227	-0.04322	0.14114
10495	0.05468	-0.06462	0.03342	-0.06538	0.13331	0.00203	0.14862
10497	0.023	0.14389	0.00955	0.11248	0.09829	0.63846	0.21499
10498	-0.38024	0.16458	-0.22442	0.01503	0.3529	-0.3288	0.08308
10499	-0.59689	-0.29894	0.04448	-0.72685	-0.4401	-0.2846	0.08925
104	0.07417	0.01413	0.07281	-0.00524	0.03291	0.06748	0.16219
10500	0.07352	0.26865	-0.08866	0.01826	0.01049	0.05282	-0.12355
10501	-0.21733	0.08455	-0.26673	-0.11878	0.0584	-0.39737	-0.10527
10505	0.02445	0.09394	0.07145	0.05125	0.14156	0.5835	0.15739
10507	0.04104	0.01869	-0.141	-0.06998	-0.05531	0.0355	-0.04155
10509	-0.1402	0.26078	-0.01812	0.38894	0.3232	0.40513	-0.04232
1050	-0.73147	0.2989	-1.00289	-0.95418	-1.09704	-1.96257	0.28336
10513	0.08856	-0.14085	0.17262	0.17354	0.26084	0.9126	0.60476
10514	-0.4522	0.10374	-0.54597	-0.19547	-0.24263	-0.87223	0.14166
10516	0.05634	0.30099	0.02922	-0.0165	0.09909	0.12154	-0.01398
10518	0.12946	-0.0149	0.0609	0.18532	-0.05798	0.03049	-0.17297
10519	0.06273	0.03574	-0.22686	-0.15347	-0.42504	-0.98516	-0.58676
1051	-0.04678	0.16442	-0.06042	0.10502	0.1113	0.38948	-0.08401
10520	0.04547	-0.02299	-0.003	0.23431	0.26697	0.43051	0.34104
10521	-0.04929	-0.10227	0.17981	-0.08185	0.02001	0.14525	0.19604
10522	-0.31747	0.22036	-0.12275	0.02708	0.01338	0.34784	-0.08775
10523	0.00787	0.05478	0.02833	0.08179	-0.01783	-0.26478	0.03791
10524	-0.05261	0.12728	0.05987	0.24741	0.2243	0.27422	-0.11984
10525	-0.39759	0.22336	-0.24292	0.00147	0.20246	-0.61514	0.02122
10526	-0.15144	-0.17795	0.1583	0.06861	0.14745	0.30916	0.57896
10527	-0.06424	-0.11866	0.14323	-0.12654	-0.16774	-0.4821	-0.44403
10528	-0.02142	0.07963	0.0094	-0.20766	-0.3845	-1.22682	0.01386
10529	0.08873	0.07553	0.04385	0.0269	-0.02237	0.07615	-0.0664
1052	-0.02863	0.14578	-0.2017	-0.29707	-0.64956	-1.73844	-2.07276
10531	-0.25121	-0.00633	-0.14605	0.12995	0.31316	0.94049	0.63079
10533	0.0551	-0.049	0.14629	0.05345	0.05931	0.12503	-0.02744
10534	-0.07024	0.10478	-0.01453	0.08871	-0.15969	-0.15077	0.06085
10535	0.13112	0.02492	0.00994	0.02777	-0.13633	-1.42721	-0.82374
10536	-0.14684	0.18094	-0.14919	-0.11191	0.29419	0.17689	-0.32845
10537	0.14318	0.13499	-0.34335	-0.15657	-0.42292	0.58481	0.0261
10538	0.09999	0.17585	0.21964	0.27671	0.37964	0.61296	0.41443
10539	-0.00042	-0.07169	0.2422	0.22839	0.05117	0.27785	0.06807
1053	0.26913	0.0141	-0.28127	-0.07087	0.03945	-0.0916	-0.11433
10540	0.06946	0.09104	-0.06414	0.12988	0.13797	0.29244	-0.07464
10541	0.03425	-0.046	0.0909	-0.0232	-0.00936	-0.40731	-0.4145
10542	-0.06063	0.08342	0.07554	0.15485	0.04696	0.07025	-0.11854
10544	0.26554	-0.21298	0.34509	0.36883	0.38748	1.89189	0.51454
10548	0.01241	-0.04068	-0.25661	-0.31682	-0.33235	-0.93434	-0.54756
10549	-0.05148	0.11454	-0.09294	-0.08375	-0.09611	-0.80102	-0.33119
1054	0.00546	-0.01103	0.11911	-0.02044	-0.21808	-0.73151	-0.35041
10550	-0.08463	-0.25231	0.03169	-0.37314	-0.48069	-0.00866	-0.0338
10551	-0.05888	0.07598	-0.23853	-0.10133	-0.07943	0.88332	-0.06175
10552	-0.04087	0.20592	0.09686	0.39483	0.20382	0.27175	0.14058
10553	0.07285	-0.03969	0.00835	0.05561	-0.08579	0.16523	0.10338
10554	-0.51792	0.32388	-0.07229	0.53816	0.73157	0.39608	0.59062
10555	0.00283	-0.01941	0.03225	0.01304	-0.01741	-0.36257	-0.55473
10556	-0.01351	-0.06954	0.00689	-0.07112	-0.16836	-0.39154	0.11598
10557	0.02666	0.08603	0.04323	-0.01858	-0.07353	-0.26311	0.08864
10558	-0.05488	0.02412	0.11845	-0.03396	-0.03333	-0.15957	-0.34742
10559	-0.06872	-0.24786	-0.39306	-0.64869	-0.73048	-0.76084	-0.48416
10560	0.14044	-0.25822	-0.22895	-0.65651	-0.81058	-1.76314	-1.37196
10564	-0.00438	-0.16541	0.05864	-0.10794	-0.03542	0.00399	-0.22739
10565	-0.09199	-0.07162	0.17627	0.13531	0.30088	0.76472	0.26455
10566	0.37225	0.129	0.24875	0.18808	0.08495	0.35637	-0.33166
10567	-0.0421	0.07671	0.00305	0.2184	0.02961	0.16073	-0.49994
10568	0.02139	0.00095	0.14713	0.07623	-0.13129	0.15805	-0.03601
10569	0.13855	-0.05128	0.23765	0.25544	0.235	0.49487	0.36342
1056	-0.02732	-0.05821	0.05713	0.39742	0.77361	1.49495	1.00661
10570	-0.11255	0.06501	0.00062	0.23961	0.38933	0.76246	0.37332
10572	-0.03169	0.15551	-0.12782	-0.03844	-0.54614	-1.68811	-0.13183
10573	0.12335	0.01064	0.13369	0.30447	0.25899	0.22105	0.15862
10574	-0.01982	-0.04402	0.11401	0.03711	0.05196	-0.26615	0.11923
10575	-0.04793	-0.04677	0.08342	0.01598	-0.08874	-0.27114	-0.05766
10576	-0.02386	-0.09525	0.25559	0.00951	-0.07057	-0.43421	0.19466
10577	-0.04987	0.07327	0.17187	0.21743	0.09043	-0.09723	-0.5286
10578	0.08431	0.10373	0.01233	0.04798	0.12256	-0.00306	-0.145
10579	-0.08022	-0.19923	-0.16218	-0.12987	-0.05099	0.23148	0.16672
10580	0.05361	0.00044	-0.0427	0.24893	0.46894	0.89015	-0.05687
10581	-0.10697	0.14425	-0.01471	0.16387	0.07851	0.23042	-1.76265
10584	-0.02855	0.04545	0.33629	-0.15496	-0.01556	0.12884	0.03914
10585	0.04228	0.07472	0.09989	-0.04284	0.13938	0.1934	0.32299
10587	-0.3659	0.18358	-0.31454	0.25665	0.17223	0.40127	0.23862
10589	-0.31659	-0.11294	-0.09764	0.16634	0.29996	0.10355	0.23499
1058	0.13025	-0.12522	0.24798	0.02598	0.00214	-2.26561	-0.85911
10590	0.02379	0.01436	-0.08194	0.0331	-0.09063	1.3088	1.23061
10591	-0.06177	-0.00551	0.02959	0.12479	0.06424	0.39617	0.21956
10592	-0.0424	-0.07041	0.18615	-0.07391	-0.13192	-1.75899	-0.51668
10594	-0.13237	0.03316	0.00242	0.13853	0.12312	-0.31308	0.05339
10595	0.05565	0.0155	-0.06096	0.09131	0.11353	0.13621	0.00917
10598	-0.03697	-0.04464	0.08928	0.08922	-0.1926	-0.56954	0.04591
1059	-0.57191	0.01477	-0.24758	-0.24385	0.51629	0.0594	0.3561
10600	-0.00498	-0.03347	0.20346	0.22476	0.14529	0.26233	0.23709
10603	0.16586	-0.30021	0.18623	0.10529	0.15571	0.31511	0.05778
10606	-0.1463	-0.07841	0.0806	-0.10692	-0.13101	-0.8898	-0.29379
10607	0.00636	-0.00381	-0.10708	-0.00674	0.03028	-0.07798	-0.1879
10608	0.04561	0.01275	-0.16539	0.04754	0.0736	0.2358	-0.1603
10609	0.07406	0.02661	0.07355	0.07687	0.44363	0.4088	0.3736
1060	-0.35984	-0.04394	-0.04578	-0.06094	-0.068	-0.35526	0.06173
10610	0.0685	0.00319	0.01774	0.07121	0.12241	0.12553	-0.12355
10611	-0.21359	-0.0569	-0.2215	-0.50924	-0.45473	-0.66672	-0.48394
10612	-0.15202	0.08857	0.03244	0.21872	0.20686	0.34528	0.1242
10613	-0.10699	-0.01587	0.04244	-0.25164	-0.38258	-1.15092	-0.46834
10614	0.02838	-0.15147	-0.00254	-0.07479	-0.1932	-0.38421	0.0021
10615	-0.01001	-0.03476	0.14547	0.00746	0.01406	-2.09455	-0.71093
10616	-0.34366	0.20617	-0.42008	-0.25704	-0.35092	-0.72963	-0.05853
10617	0.03465	0.04666	0.11084	0.134	0.23819	0.72182	0.46752
10618	-0.14691	-0.05744	0.11171	0.03558	0.10142	0.06444	0.19878
10621	-0.16453	0.05117	0.39705	0.21438	0.32922	0.52043	0.75948
10622	-0.10302	-0.36641	-0.79798	-1.14049	-1.22174	-1.44969	-0.49784
10623	-0.0054	-0.01866	-0.09637	-0.05961	-0.31027	-0.28895	0.25766
10625	0.05443	-0.09873	0.11958	-0.1939	-0.2153	-0.15602	0.26576
10627	0.13083	-0.06993	0.15208	0.12378	0.09136	0.12765	0.0966
10628	-0.02471	-0.09418	-0.12768	0.03009	0.11779	0.58875	-0.63956
10629	-0.05075	-0.00729	-0.07569	-0.02738	-0.01572	-0.14628	-0.29164
1062	-0.04712	-0.0473	0.34083	0.25715	-0.02868	-1.80652	-0.72076
10630	0.01622	0.02131	0.02586	0.09048	-0.13322	0.08338	-0.14702
10632	0.12652	0.03431	0.11294	0.18096	0.05096	0.14509	0.17356
10633	0.10795	0.11645	0.05162	-0.04363	0.21267	-0.03963	-0.63752
10634	-0.09433	-0.35447	-0.78369	-0.71115	-0.63273	-0.89392	-0.45505
10635	0.05319	-0.26575	0.21327	-0.27063	-0.63519	-2.83622	-0.63898
10636	0.00764	0.07781	0.09462	0.2119	0.1659	0.08649	0.118
10637	0.17848	0.00536	0.20702	0.10001	-0.0734	0.36021	0.12941
10638	0.14305	-0.18418	-0.26397	-0.83832	-0.88585	-0.49436	-0.13849
1063	-0.03605	0.02592	0.24603	0.21518	0.07113	-1.84631	-0.64837
10640	-0.19096	-0.28062	0.5166	0.42508	0.57922	0.32861	0.46838
10641	0.08532	-0.13773	0.03813	-0.0899	0.12885	0.01616	-0.09543
10642	-0.2692	-0.02997	-0.03108	-0.1822	-0.15544	-0.68095	0.12604
10643	0.02106	-0.18078	0.2111	-0.10049	0.05965	-0.10772	-0.27699
10644	-0.43466	0.0969	-0.14368	-0.04239	0.04282	0.51376	0.20028
10645	0.06248	-0.06637	-0.043	-0.10075	-0.08095	-0.12758	-0.0425
10647	0.14807	0.03083	0.03755	-0.24103	-0.43097	0.15039	-0.17855
10650	0.22269	-0.24601	-0.26184	-0.12682	-0.27939	-0.56018	-0.20791
10651	-0.13851	-0.06965	-0.04857	0.10224	0.01037	-0.19511	0.07637
10652	-0.19837	0.08149	-0.15671	-0.0285	0.14197	-0.00156	-0.0042
10653	-0.00652	0.23312	0.22628	0.1749	0.36383	0.63678	0.12168
10654	0.09071	-0.14459	-0.01192	0.06071	0.29854	0.66478	0.47347
10656	0.0478	0.10471	-0.12188	-0.00765	-0.25589	0.3826	0.40184
10657	-0.01276	-0.01375	0.129	0.06201	0.01961	-0.05507	-0.16744
10658	-0.0455	0.1065	0.07668	0.00362	0.06722	-0.04319	-0.06847
10659	0.03519	0.08841	0.01407	-0.00745	0.08406	-0.0095	-0.0483
10661	0.26589	0.14362	-0.18108	-0.03735	0.07863	0.04514	-0.28289
10663	0.01522	-0.00567	-0.00454	0.07713	-0.02909	0.03204	-0.02834
10664	-0.09439	0.02428	0.12489	-0.1252	-0.18291	-0.59159	0.41431
10667	0.08607	0.068	0.04839	0.10933	0.14202	0.36026	0.09082
10668	0.18806	0.10638	0.13042	0.2577	0.19072	0.39335	0.35554
10669	-0.0415	0.10684	-0.06239	0.07193	-0.01387	0.07913	0.08017
10670	-0.0168	0.00352	0.08401	0.16726	0.37038	0.43395	0.14972
10671	0.06169	0.06906	0.22313	0.1712	0.1919	0.18844	-0.12713
10672	-0.02098	-0.23135	-0.80634	-1.67009	-1.98873	-1.61457	-0.92015
10675	-0.02669	0.17021	0.01886	0.12436	0.01547	-0.1082	-0.05855
10677	0.08803	0.02754	0.15914	-0.0451	-0.06459	-0.10085	-0.17265
10678	-0.036	-0.01608	0.30341	0.31604	0.40267	0.25344	-0.11514
10681	0.06907	0.02967	0.36948	0.32563	0.36892	1.376	0.89562
10682	0.04964	-0.06471	0.02583	-0.11641	-0.37391	-1.12095	-0.54308
10683	0.10032	0.0653	0.17318	-0.03145	-0.04995	0.08261	-0.0184
10686	0.1042	-0.13292	-0.03967	-0.06237	-0.16465	0.0168	-0.26262
1068	0.08776	0.21837	0.13372	-0.2237	0.04898	-0.15062	-0.13773
10691	0.04981	0.09455	-0.17384	-0.00785	-0.01696	-0.12904	-0.23741
10692	0.10387	0.07604	0.08646	0.05926	-0.06742	0.00278	-0.20732
10693	-0.18151	-0.1767	-0.06647	0.03796	-0.05827	0.30395	0.18529
10694	-0.04183	0.03896	0.13111	0.07504	0.03186	-0.26426	-0.03719
10695	-0.22591	0.07858	-0.06245	0.11957	0.26593	-0.03463	0.21521
1069	-0.02158	0.02377	-0.09928	-0.43538	-0.7327	-0.89805	0.11979
1070	0.12513	-0.05816	0.40486	0.33328	0.1786	-0.20691	-0.47927
10712	-0.14048	0.03758	-0.10889	0.15794	0.08215	-0.02302	0.00013
10713	0.15989	0.0616	-0.10326	-0.16596	-0.18653	-0.563	-0.0994
10714	0.17103	0.23467	0.15788	0.08601	-0.09376	-0.44079	-0.02918
10715	0.01582	0.12432	-0.03202	6e-05	-0.02096	-0.32338	-0.14683
10716	0.06831	0.00975	-0.28917	0.03753	-0.13659	0.13923	-0.2649
10717	0.21849	-0.03056	0.12885	0.02176	0.0438	-0.23405	0.20656
1071	0.11845	0.15343	-0.22341	0.01977	0.06829	0.53913	0.15313
10721	0.09871	0.0095	0.16913	0.25287	-0.10726	-1.23237	0.0715
10723	-0.14717	0.11276	0.02169	-0.0369	0.076	0.06044	0.19922
10724	-0.08	-0.12237	0.13518	0.0843	0.31445	0.59914	0.238
10725	0.27172	-0.05149	0.4071	0.7428	0.52872	0.89772	0.51723
10726	-0.06873	0.03532	0.10245	0.07258	0.05702	0.16712	0.45253
10728	0.01572	0.04937	0.07112	-0.01703	-0.08635	-0.24317	-0.03202
1072	-0.3401	0.03827	-0.08139	0.0611	0.31005	0.38184	0.29448
10730	-0.00518	0.00015	0.12113	0.12395	0.11888	-0.11819	0.03397
10732	-0.14011	-0.06256	0.02149	0.0522	0.05082	-0.10485	-0.09172
10733	-0.25171	0.00739	0.11739	-0.10141	-0.18106	-1.30574	-0.53791
10734	-0.19673	-0.01274	-0.1376	0.38995	0.17617	-0.17669	-0.45798
10735	0.08562	-0.15284	0.19531	-0.06995	-0.06933	-0.22915	-0.32823
10736	-0.01335	-0.08842	0.1118	0.02759	0.01626	-0.04118	-0.22159
10738	0.05508	-0.06321	-0.0242	-0.22696	0.27409	-0.06505	0.09297
1073	-0.12732	-0.20142	-0.91351	-1.59064	-1.68713	-2.27074	-0.96052
10741	-0.07489	0.02404	0.31304	-0.00507	0.07307	0.17094	0.48138
10743	-0.00946	0.04312	0.02018	0.13995	0.1539	0.03019	0.02932
10745	-0.06878	0.11972	0.1831	-0.01106	0.09266	-0.0483	0.29382
10746	-0.00466	-0.00203	0.09197	-0.15264	-0.30979	-0.50697	-0.07918
10747	0.02725	0.14915	0.01638	-0.11525	-0.02705	-0.10528	-0.12187
10749	-0.02693	-0.02273	-0.13393	0.05071	0.10024	0.02771	-0.00214
10750	0.07358	0.07041	0.00423	0.21024	0.22446	0.40112	0.15019
10753	0.08515	-0.03635	-0.00167	0.05221	0.09539	-0.00514	-0.0467
10755	-0.32641	0.23325	-0.1119	-0.00613	0.21821	0.01099	-0.03899
10758	0.13939	0.01935	0.0734	-0.05223	0.30395	0.71807	-0.24112
1075	-0.05559	-0.0651	-0.01649	-0.14665	-0.27765	-1.13182	-0.50721
10761	0.01518	-0.08305	-0.31325	0.08759	-0.0275	0.37686	0.57876
10762	-0.11206	0.00313	0.1977	-0.03605	0.03579	-0.17695	0.23417
10763	-0.11213	-0.00995	-0.11651	0.22182	0.32693	0.86322	0.22669
10765	-0.03657	0.0349	0.17805	0.39441	0.56909	0.96353	0.21773
10766	0.15333	-0.1395	-0.16661	-0.10603	-0.13208	-0.4503	-0.24326
10767	-0.04299	-0.04024	-0.07494	-0.23814	-0.25984	-0.2506	-0.0758
10768	0.03136	-0.12223	-0.21736	-0.35534	-0.61682	-0.68818	-0.3987
10769	-0.31535	0.13705	0.31319	0.49209	0.72766	0.68074	1.3732
10771	-0.04471	-0.02877	0.1972	0.06664	-0.02826	0.27686	0.35134
10772	-0.01225	-0.07432	0.18086	0.07353	-0.21354	-0.41845	0.09798
10773	-0.08394	-0.17495	0.23945	0.03339	0.1457	0.06201	0.44169
10775	0.05065	-0.07124	0.12877	0.1636	0.1023	0.16866	0.25281
10776	-0.08658	-0.13391	-0.44742	-0.74586	-0.71181	-1.09002	-0.42453
10778	0.04128	-0.23737	-0.46706	-0.82947	-0.71478	-0.69822	-0.07919
10781	-0.11193	-0.17146	-0.3806	-0.25751	-0.36936	0.23655	0.45983
10782	0.07698	-0.05003	0.10972	0.38094	0.29472	0.47673	0.78371
10783	-0.08273	-0.49808	-1.44485	-1.65041	-1.82045	-2.10818	-1.36865
10785	0.13527	0.04411	0.10719	0.08308	0.02659	-0.30611	-0.07584
10786	0.31364	0.01199	-0.01679	0.05058	0.01193	0.40905	0.05441
10787	0.00174	-0.09749	0.13763	0.04462	-0.04401	-0.00395	0.13284
10788	-0.11503	0.0119	0.18591	0.14421	0.07308	-0.10507	0.0641
10791	-0.00309	0.02182	0.08907	0.02333	-0.14866	-0.2193	0.39167
10793	0.16981	0.06033	0.25698	-0.12519	-0.3986	-0.80696	-0.40647
10795	-0.04806	-0.20399	-0.28872	-0.77071	-0.73311	-1.03356	-0.2643
10797	0.078	-0.02657	0.26844	0.30023	0.39017	-0.27777	-0.7342
10798	0.1087	-0.13849	-0.00547	-0.07701	-0.13893	-0.01689	-0.04079
10799	0.06034	0.08478	0.02261	0.02922	-0.26133	-0.39321	-0.04641
107	-0.07059	0.10524	-0.04194	-0.01694	-0.0248	-0.0849	-0.07508
10800	0.08208	0.10359	-0.02596	-0.10176	-0.34217	0.07539	-0.18868
10801	-0.17983	0.16631	-0.22436	-0.14237	0.04656	0.03717	0.07884
10802	0.05278	-0.09618	-0.22555	-0.57041	-0.44353	-1.62309	-0.69914
10803	0.07246	0.02779	0.17596	0.01438	-0.06937	0.10528	-0.29022
10806	0.09332	-0.06149	-0.24244	0.04842	0.02597	0.28606	0.01341
10807	-0.05324	0.05316	-0.03517	-0.00795	0.06325	-0.24266	-0.12951
10808	-0.11127	-0.10151	0.33711	0.21613	0.35427	0.68461	0.95913
10809	-0.21118	-0.03045	-0.1608	0.25614	0.25297	0.12765	0.6096
10810	-0.00847	-0.20664	0.06626	0.12203	0.13719	0.76535	0.75623
10811	-0.20379	-0.0929	0.05111	0.15166	0.25198	0.18168	-0.15283
10813	-0.11236	0.09227	-0.03304	-0.25693	-0.35372	-0.33795	-0.0612
10814	-0.30059	0.26959	-0.49777	0.03741	-0.03483	-0.47892	-0.21087
10816	-0.04805	0.122	0.20234	0.18817	-0.25872	-0.10788	0.01283
10817	0.06234	0.10217	-0.01875	0.25338	0.34903	0.0038	-0.208
10818	-0.07112	-0.06647	-0.06281	-0.13578	-0.07145	-0.18178	0.05454
1081	0.4387	0.15148	0.11179	-0.19442	0.12211	0.1133	-0.11714
10825	0.08004	-0.06894	0.09671	-0.05104	-0.02539	0.15692	-0.09063
10826	0.02182	-0.02749	-0.06247	-0.02983	-0.01058	0.18575	-0.48614
10827	-0.08167	-0.08003	0.08561	0.05313	-0.00465	-0.48698	-0.36112
10838	-0.04727	0.03889	0.06266	-0.02066	-0.03492	-0.27265	-0.08085
10840	-0.30265	-0.01317	-0.10587	-0.17709	-0.02257	0.16298	0.14061
10841	-0.25166	0.11099	-0.10827	0.28241	0.30627	0.3486	0.552
10842	0.13025	-0.08815	-0.08664	0.0301	0.09671	0.14246	0.08005
10844	-0.28751	0.07307	-0.21712	-0.00794	0.05701	-0.12437	0.0001
10845	0.06777	-0.09094	0.16315	-0.00179	0.10615	-0.17715	-0.47672
10847	-0.08483	0.11239	-0.09004	0.10067	0.17201	-0.05621	-0.07492
10848	-0.19308	-0.32246	-0.3851	-0.64545	-0.52793	-0.56777	-0.81283
10849	0.04996	0.03834	-0.19414	-0.18102	-0.21067	-0.08488	-0.05783
1084	0.15646	0.11761	0.1191	-0.02193	0.01121	0.05969	-0.1856
10855	0.22488	0.00651	0.1866	-0.08697	-0.02622	0.06688	0.00253
10856	0.06102	0.03244	0.08057	0.1348	0.05388	-0.38226	-0.25854
10857	-0.05539	-0.08712	0.18087	-0.06541	-0.22898	-0.33234	0.13456
10858	0.17496	0.34185	0.03377	0.16656	-0.02455	-0.04825	0.17359
10859	0.14094	0.31999	0.32422	0.16974	0.03095	0.27019	-0.63038
10861	-0.14479	-0.04248	-0.12721	0.00646	0.00252	-0.3006	0.06138
10863	-0.05723	0.03242	0.00722	0.03156	-0.01539	0.02959	-0.10927
10864	-0.01572	-0.06674	0.01383	-0.0571	0.02201	-0.45652	-0.11575
10865	-0.07463	0.08999	0.06949	0.12916	0.17731	0.22298	0.4352
10866	0.00352	0.16979	0.35962	0.21533	0.01606	0.51084	0.51983
10867	0.01093	-0.00595	-0.03987	0.116	0.11619	0.10002	-0.05281
10868	-0.21227	-0.09267	0.25324	0.20008	0.43377	0.47937	0.11586
10869	0.00528	0.05206	-0.08782	0.15128	0.33434	0.22733	0.0032
10870	-0.13667	0.11101	0.04461	-0.02281	0.21072	-0.21686	-0.46226
10871	-0.10791	0.00846	0.07942	-0.0268	0.19749	0.1564	-0.09316
10873	-0.00696	0.14427	0.04723	0.20173	-0.10912	-0.08137	-0.191
10880	0.05926	0.13217	-0.05237	0.10199	-0.17181	0.02934	-0.13766
10881	0.0104	0.03876	0.01723	0.03104	0.10105	-0.14616	-0.10038
10882	-0.12848	-0.00583	-0.13977	-0.02137	-0.00105	0.07848	-0.24113
10884	-0.07248	-0.04177	0.18788	0.20271	0.08624	-0.4217	-0.04861
10885	0.02731	-0.06414	-0.01318	-0.14016	-0.18721	-0.46915	0.0577
10886	0.31194	0.22289	0.08888	0.02424	-0.08365	-0.00428	-0.08237
10888	0.13923	-0.04461	0.27417	-0.19749	-0.20881	0.26147	0.07592
10890	0.04582	-0.05204	0.09266	-0.21328	-0.27382	-0.07187	-0.02969
10891	-0.02474	-0.04037	-0.25748	-0.09714	-0.22633	0.61312	-0.78934
10892	-0.06873	-0.03474	0.28501	0.17592	0.13772	0.00942	-0.45409
10893	-0.08016	0.03713	-0.0603	-0.02203	-0.00889	0.0865	0.01369
10894	-0.03652	0.13203	-0.07433	-0.09877	0.0282	0.3781	0.33852
10896	0.14962	0.01591	-0.07525	0.02539	0.01638	-0.16381	0.04862
10897	-0.00852	0.12421	-0.24641	-0.23187	-0.22306	-0.81441	-0.49893
10898	-0.05949	-0.01573	-0.15821	-0.06044	0.01132	-0.45303	-0.17794
10899	0.02091	0.13834	-0.00863	0.06282	-0.08425	-0.28356	-0.04325
1089	0.06142	0.12608	-0.00149	0.02139	0.03947	0.0332	-0.12923
108	0.05543	0.01681	0.14908	-0.02463	0.01098	0.12849	-0.16682
10900	-0.09897	0.03574	-0.04462	0.05639	0.07015	0.05181	0.07725
10902	0.06337	-0.03961	0.16459	0.08058	0.0453	0.26196	0.21868
10903	0.17471	-0.01398	0.23437	0.46221	0.4114	0.65755	0.3125
10904	-0.14899	0.08124	0.08191	0.52624	0.52008	0.96124	0.82855
10905	-0.06568	-0.14327	0.28648	-0.11029	0.00373	0.03219	0.23421
10906	0.00631	0.01546	-0.0169	0.05911	0.02576	0.01805	-0.10065
10907	-0.01492	-0.01646	-0.03912	-0.01929	-0.0616	-0.34702	-0.03974
10908	-0.21888	0.13558	0.0497	0.23332	0.7523	0.32292	0.24004
10910	0.12241	-0.02791	0.06579	-0.02241	-0.22843	-0.24294	-0.13508
10913	0.20991	-0.01715	-0.01208	0.02093	0.05954	0.26992	-0.28596
10914	-0.08397	-0.18674	0.31959	-0.10089	0.06466	0.11796	0.05601
10915	-0.01688	-0.23892	0.02483	-0.19406	-0.24295	-0.68258	-0.02867
10916	0.06649	0.0245	-0.08473	-0.0728	-0.00562	-0.11062	-0.27461
10917	0.01423	0.01486	-0.12949	0.0563	0.08431	0.13714	-0.08677
10919	-0.19459	0.1728	-0.09319	0.05415	0.03782	-0.07511	0.01567
10920	-0.00823	0.00217	0.17663	0.20606	0.15464	0.33266	0.53637
10921	-0.07704	-0.01431	0.0798	0.15031	0.23009	-0.43066	0.04735
10922	-0.01967	0.10692	-0.02393	0.07481	0.12315	0.34226	0.01099
10923	0.13388	-0.06711	0.06893	-0.10613	-0.18656	-0.09511	0.07606
10924	-0.04676	-0.69118	-1.17202	-1.56949	-1.92557	-1.72231	-1.9175
10926	0.10678	-0.04633	0.02951	-0.08121	-0.11998	-1.408	0.04078
10927	-0.15499	-0.04161	0.1536	0.22827	0.1556	0.68242	0.67764
10928	-0.03453	-0.16455	0.27247	0.08672	0.27314	0.90747	0.47165
10929	-0.09065	0.03775	-0.08125	-0.13408	-0.16594	-0.34648	0.14993
10930	0.15616	0.0679	0.07904	0.10958	0.05267	-0.09533	-0.1794
10933	-0.05807	-0.0038	0.40719	0.24189	0.20103	0.22151	0.16753
10935	-0.09086	-0.0568	-0.03434	-0.17205	-0.42948	-1.07017	-0.40809
10936	0.07042	-0.08977	0.03167	-0.03196	0.15281	-0.03786	-0.11681
10938	-0.15023	0.1315	-0.1803	-0.13091	-0.17681	-0.11207	0.09057
10939	-0.00319	-0.10078	-0.17803	-0.23032	-0.21514	-0.56535	0.0045
10940	0.03022	-0.3162	-0.15565	-0.09487	-0.24207	-0.22633	0.12608
10942	-0.18016	0.2784	0.06343	-0.04897	-0.21195	-0.12554	-0.07579
10943	-0.13281	-0.06212	0.01273	0.05366	-0.03679	-0.22605	-0.01804
10944	0.0556	-0.44017	-0.77862	-1.13441	-1.14731	-1.00525	-0.1128
10945	-0.38467	0.05916	-0.23747	-0.16055	0.04386	-0.63552	-0.32481
10946	-0.09762	0.02962	-0.03199	0.18272	-0.01163	-0.18443	0.25887
10947	0.07432	0.32482	0.13099	0.25169	0.21444	0.34318	0.79862
10948	-0.1459	0.12294	-0.13533	0.03911	0.13256	0.00472	0.00282
10949	-0.12642	-0.02721	0.00048	-0.21613	-0.2628	-0.7231	0.02547
10950	0.23384	-0.02561	0.00658	-0.1453	-0.23119	-0.4211	-0.38603
10952	0.04567	0.0351	-0.08386	-0.12238	-0.07397	-0.34071	0.13215
10953	-0.20196	0.03916	-0.05932	0.14327	0.2839	0.9277	0.74345
10954	-0.14826	-0.05802	0.0245	-0.07675	-0.04347	-0.75842	-0.68497
10955	-0.00591	-0.10409	0.25921	0.20673	0.45671	1.0149	0.3196
10956	-0.16319	0.10678	-0.17431	0.04446	0.20451	0.27046	0.04685
10957	-0.12454	0.05267	-0.17404	0.45845	0.52178	1.34108	-0.03063
10959	-0.03456	-0.11066	0.05537	-0.26527	-0.26626	-0.63252	-0.26057
10960	-0.08916	0.03767	0.04447	-0.02596	-0.03058	-0.52297	-0.25186
10961	-0.08668	0.12361	-0.0011	0.15704	-0.01076	-0.54239	-0.72876
10962	-0.02504	0.13331	0.40578	0.49496	0.48478	0.76425	1.10846
10963	-0.10291	-0.33706	0.00348	-0.10752	-0.01214	-0.64544	-0.08972
10966	0.06475	-0.11567	-0.46543	-0.40619	-0.17578	0.07594	-0.30033
10969	-0.02445	-0.07563	0.27767	0.23217	0.08857	-0.23406	0.79196
10970	-0.13686	0.06158	-0.36413	-0.27794	-0.266	0.20604	0.11872
10972	-0.03665	-0.05432	0.01463	-0.07386	-0.07736	-0.42928	0.01596
10973	-0.087	-0.09942	-0.00058	-0.01609	0.16811	0.16702	0.40228
10974	0.09404	0.06911	0.03744	-0.03691	-0.0347	-0.18555	0.02564
10975	0.08602	-0.00066	-0.17572	-0.10035	-0.23632	-0.28582	-0.14815
10978	-0.0309	0.0482	0.06632	0.07729	0.04814	0.0013	0.23968
10979	-0.15274	-0.71709	-0.80522	-1.59247	-1.46242	-1.52199	-0.17696
10980	0.02704	-0.01032	0.12151	0.05118	0.10404	0.05865	0.0653
10981	0.17216	0.00499	0.0463	-0.17505	-0.30454	-1.12873	-0.73691
10982	-0.09253	-0.09246	0.17015	0.22054	0.2668	0.49775	0.29704
10983	-0.32358	-0.00589	0.0313	0.01119	0.02453	0.17218	-0.21183
10984	0.0221	-0.18462	0.05477	-0.09336	-0.18688	-0.1329	-0.03926
10985	-0.18345	0.0935	-0.14275	-0.224	-0.18771	-0.69743	-0.09608
10987	0.03618	-0.07211	0.08428	-0.09315	-0.26395	-0.67672	-0.08896
10988	-0.09644	-0.19986	0.00033	-0.13277	-0.24837	-0.35177	-0.37841
10989	-0.0568	-0.12432	0.09407	-0.02599	0.16844	-0.35523	-0.15181
10991	-0.42896	0.05954	-0.21858	-0.2162	0.04393	-0.45422	-0.60788
10992	-0.09032	0.05878	0.02838	0.07154	0.15831	0.02342	0.24232
10993	-0.0027	0.09766	0.1793	-0.01615	0.14392	0.03417	-0.27459
10994	-0.09021	0.05203	-0.269	-0.06543	-0.14523	-0.45903	-0.34701
10998	-0.03075	0.07131	-0.11679	0.28759	0.07047	-0.22717	-0.27553
10999	-0.47925	0.04218	-0.22682	0.20028	0.04507	-0.2646	-0.45237
109	-0.01871	0.10166	0.07841	-0.10997	-0.02722	-0.14374	-0.12886
10	0.20283	-0.0159	0.28758	0.17973	0.44332	1.00256	1.20166
11000	0.18589	-0.02131	0.0437	0.06991	0.12901	-0.07054	-0.38393
11001	0.10099	-0.11767	-0.10992	-0.4134	-0.50977	-0.63946	-0.3226
11004	-0.11942	-0.1456	-0.00915	-0.04602	-0.20422	-1.53621	-0.83025
11005	0.15466	0.20305	0.04282	-0.20386	-0.03244	0.0798	-0.2223
11007	-0.0141	-0.00303	0.14313	0.21556	-0.03239	-0.02412	-0.14622
11009	0.17388	0.28236	-0.05272	0.09794	0.22799	0.04151	-0.23653
11010	0.11727	-0.21707	0.42923	0.35048	0.61084	1.85972	1.82926
11011	-0.09246	0.0218	0.09154	0.02345	0.04587	-0.08843	0.12758
11012	0.01782	0.03554	-0.01191	-0.10705	0.11065	0.0499	-0.18586
11014	-0.11236	0.01085	-0.17196	-0.39419	-0.48762	-1.18517	-0.36998
11015	0.04998	-0.09376	-0.32327	-0.79978	-0.978	-1.17322	-0.95873
11016	-0.00822	-0.00752	0.09972	0.10313	-0.00227	-0.1258	-0.32893
11017	0.09227	0.25098	0.4265	0.72415	0.65166	0.75597	0.24196
11018	0.1105	-0.03237	-0.08136	-0.04457	-0.60733	-0.70695	-0.82299
11019	-0.07538	-0.09919	0.03251	-0.14214	-0.45268	-0.70008	-0.86694
1101	0.24144	0.27019	0.17021	0.05153	-0.07205	0.11244	-0.20108
11021	-0.15273	0.16676	-0.03222	0.07039	0.25503	0.25525	-0.01321
11022	0.07602	-0.0075	-0.00164	0.05659	0.13198	0.26194	0.11155
11025	-0.09644	0.16703	0.05688	0.0998	0.11887	0.17007	-0.13717
11027	0.05913	-0.03753	-0.01126	0.08283	-0.00289	-0.05177	-0.06824
1102	-0.07198	0.21255	-0.07907	-0.03374	-0.13439	-0.03525	-0.27409
11030	-0.18893	0.18715	-0.02617	0.2327	0.22346	0.4405	-0.25657
11031	0.00152	-0.07159	0.00293	-0.53438	-0.83907	-0.35569	0.46619
11033	-0.02679	0.08925	-0.00239	0.16629	0.14869	0.32362	0.30244
11034	0.00852	0.00279	0.09544	0.18831	0.21094	0.71317	0.6748
11035	-0.03882	-0.13401	0.00256	0.01671	-0.0351	0.23426	-0.22723
11037	0.3359	0.0823	0.17794	-0.01369	-0.18836	0.03305	-0.29636
1103	0.06783	-0.0054	0.0523	0.17165	-0.27317	0.14131	-0.24235
11040	-0.10129	0.3099	0.03824	0.51985	0.23907	0.20862	0.13348
11041	0.04587	-0.0465	0.13597	0.33906	0.40019	0.21349	0.26493
11043	0.02153	0.13212	0.05004	0.07394	0.06599	0.14911	-0.14454
11044	0.05124	0.12484	0.05658	0.09001	-0.09592	-0.7796	-0.20634
11045	-0.15219	0.31717	0.11783	0.04236	0.0442	0.39671	-0.02502
11046	-0.01761	-0.03926	-0.07867	0.03479	-0.07165	0.02469	-0.22886
11047	-0.23503	0.07594	-0.08855	0.12407	-0.03449	-0.32038	0.36869
1104	-0.27851	0.00126	-0.28755	-0.14202	-0.27531	-0.88274	-0.19091
11051	-0.11868	-0.07496	0.22779	-0.31689	-0.31004	-0.4989	-0.4161
11052	0.16468	0.00464	0.01463	0.08329	0.00955	-0.25002	0.37443
11054	-0.17733	0.10971	-0.28911	-0.19811	-0.07576	-0.37154	-0.20134
11056	-0.11836	-0.08262	0.04135	-0.08097	-0.01054	0.15984	0.4188
11057	0.01456	-0.07486	0.0776	-0.2444	-0.10356	-0.05701	-0.22235
11059	-0.0153	-0.27546	0.34508	0.2018	0.42418	0.5076	0.33897
1105	-0.08077	-0.1289	-0.00522	-0.42613	-0.49901	-0.87211	-0.32361
11060	-0.14244	0.0284	-0.01494	0.1253	0.36278	0.48865	0.38118
11062	0.06954	-0.06344	0.02771	-0.03267	-0.10648	-0.37397	0.0249
11064	0.14938	0.11601	0.04885	0.25915	0.34684	0.19232	-0.21576
11065	-0.12502	0.03843	0.18611	0.27075	0.114	-1.93727	-0.69769
11066	0.08896	-0.08171	0.00749	0.08839	-0.01643	-0.34381	-0.10856
11067	-0.07861	-0.07508	-0.25625	0.00846	0.02073	0.14781	-1.59963
11068	0.00731	0.11868	0.02459	0.13205	0.01541	-0.08662	-0.00328
1106	0.01559	-0.08912	0.24249	0.33049	0.34552	0.47724	-0.07054
11070	-0.37062	0.13807	-0.12293	0.07312	0.26271	-0.09128	0.05179
11072	-0.00814	0.07091	-0.13668	-0.0466	-0.26495	-0.14325	-0.18038
11073	0.20482	-0.06765	0.11953	-0.07297	-0.33258	-1.04517	0.00971
11076	-0.05761	-0.03616	0.00845	-0.06324	-0.08944	0.004	-0.0824
11077	-0.21209	0.02736	0.15422	0.12297	0.14195	0.29133	0.04196
11078	-0.01769	0.11239	0.15992	0.273	0.31776	0.55499	0.23296
11079	0.00298	0.0384	0.04202	0.22267	0.23907	0.08642	0.02004
1107	0.07128	0.12539	0.12081	-0.08456	0.13917	0.18495	-0.15864
11080	0.07001	-0.26507	-0.02863	-0.26804	-0.34863	-0.02659	0.3531
11083	-0.01558	0.03563	-0.00896	0.006	0.20469	0.49852	0.45711
11086	0.12677	0.02642	0.03741	0.04894	-0.06334	0.04762	0.08616
1108	-0.01101	0.03995	0.04508	0.18865	0.12474	0.0685	-0.06615
11091	-0.33551	0.08055	-0.25181	-0.11737	0.01681	-0.62955	0.04351
11092	-0.08566	-0.07385	0.07804	0.17346	0.06161	-0.05603	-0.03814
11093	0.18095	-0.12713	0.00632	0.14213	0.00151	0.12405	-0.07825
11094	-0.05186	0.1386	-0.10699	0.1087	0.13577	0.32245	0.06635
11095	-0.04691	0.24621	-0.03618	0.14714	-0.0646	0.1312	-0.15998
11097	0.24516	-0.03232	0.31604	0.04552	0.04239	-0.24297	0.14882
11098	0.15069	-0.04515	-0.07164	0.03186	-0.07966	0.57347	0.45592
11099	0.04182	0.05985	-0.06787	0.01802	0.04296	0.21166	0.02283
11100	-0.44658	0.05216	-0.23848	0.11072	0.2391	-0.45878	-0.05398
11101	-0.19503	-0.05815	-0.08328	-0.15688	0.04681	-0.03071	-0.16403
11102	0.09584	-0.14699	0.00109	-0.09359	-0.17937	-0.39334	0.06161
11103	0.03308	-0.27324	0.15966	-0.02722	-0.09	-0.15353	0.30757
11104	-0.09418	-0.56198	-0.54899	-0.73689	-1.00708	-1.14649	-0.51217
11105	-0.0982	-0.22661	-0.32847	0.25141	0.12941	-0.50288	-0.02347
11107	0.07599	0.15889	0.02646	0.07199	0.02508	0.05882	-0.18022
11108	-0.00993	0.02937	0.08781	0.2399	0.30075	0.73831	0.74903
11112	-0.07242	0.02626	0.18656	0.22776	0.07972	0.1686	-0.1535
11113	-0.16159	0.17423	0.11244	0.03838	-0.07604	-0.56747	-0.6956
11116	-0.056	-0.06684	0.14964	0.27844	0.15425	-0.12093	0.70299
11117	-0.17757	0.10652	-0.26782	0.43803	0.13019	-0.01817	-0.32099
11118	-0.17015	0.10382	-0.05699	0.01079	0.09873	0.91508	0.71674
11119	0.13255	0.06717	0.01591	0.05452	0.2082	0.20139	-0.11519
1111	-0.08163	-0.07865	0.18717	-0.22034	-0.33727	-1.80326	-0.47264
11120	-0.17805	-0.00526	-0.10888	0.06047	0.13781	0.0913	0.11634
11122	0.21629	0.1454	0.06527	0.14813	0.16884	0.16824	-0.02813
11124	-0.02508	-0.15163	0.02934	-0.03938	-0.15924	-0.09914	-0.07534
11127	0.32134	-0.02419	0.47099	0.47478	0.51217	1.13295	1.16748
11128	-0.04741	0.00843	0.01551	0.26655	0.07854	0.2775	0.25562
11129	-0.17856	0.04615	-0.38683	0.29842	0.18457	-0.20252	0.11966
1112	-0.14574	0.21513	0.16281	0.2975	0.33269	0.40064	-0.08339
11130	-0.04603	-0.02477	-0.16123	-0.42324	-0.66193	-2.18172	-0.12385
11131	0.14448	0.06032	-0.13511	0.15799	-0.01474	0.31269	0.15145
11132	-0.22509	0.22098	-0.12421	0.23103	0.13401	-0.05306	0.20682
11133	0.10386	0.07997	-0.05973	0.1412	0.1404	0.12239	0.09763
11135	-0.49077	0.1881	-0.44939	0.17818	0.26436	-0.00629	0.56328
11136	0.06855	0.08609	0.11984	0.39829	0.45862	0.46107	0.0897
11137	0.07851	-0.07216	0.06472	-0.19015	-0.14918	-0.58215	-0.28145
11138	-0.17976	0.00274	0.24574	0.22929	0.17126	0.98083	0.79083
1113	0.19004	-0.05091	0.14999	0.12205	-0.01051	0.08244	-0.24102
11140	-0.13355	-0.14148	-0.09398	-0.02178	-0.01913	-0.35004	-0.15878
11141	-0.15198	0.03367	-0.11563	0.21512	0.00751	0.31204	-0.21022
11142	0.06271	0.01832	0.09499	0.3077	0.26203	0.65677	0.52374
11145	-0.01189	0.07681	-0.10671	0.11363	-0.04637	0.17374	-0.56656
11146	0.03037	-0.1322	0.22365	0.07473	-0.0734	-0.26176	0.52446
11147	0.0841	0.01599	-0.0603	-0.22664	-0.46005	-0.36416	-0.56078
11149	0.16969	0.05001	0.14775	0.13825	0.05467	-0.03474	-0.16546
1114	-0.10656	0.23298	0.23907	0.14883	0.21157	0.84933	0.50148
11151	0.02937	0.06267	-0.42455	-0.00985	0.12169	-0.00952	0.032
11152	-0.09613	-0.20615	0.0157	0.07602	0.12843	0.53995	0.26245
11153	0.08086	0.06727	-0.0855	-0.05208	0.09491	-0.12157	-0.23608
11154	0.06795	0.00405	0.0652	0.18777	0.07972	0.23312	0.33379
11155	0.04037	0.01087	0.0697	0.09117	-0.01912	0.13017	-0.28231
11156	0.02926	0.16881	0.07154	0.07226	0.14257	0.11629	-0.27491
11157	0.13509	-0.00605	0.02208	-0.1196	-0.33431	-1.32292	-0.03148
11160	0.01405	0.00686	0.11915	0.15291	0.28278	-0.09983	0.12641
11161	-0.07344	-0.01384	0.12835	0.2357	0.04254	-0.10352	0.30926
11162	0.05231	-0.12424	0.14102	0.14802	0.13522	-0.07315	0.07781
11163	-0.07478	-0.59462	-0.77292	-0.9296	-0.93356	-0.48538	0.21887
11164	0.11794	0.02147	-0.06773	0.00046	-0.12257	-0.55426	-0.25102
11166	0.00382	0.19183	0.06888	-0.03941	0.12315	2e-05	0.00424
11167	0.24659	-0.16602	0.1132	-0.10798	0.12186	0.18904	-0.19229
11168	-0.01792	-0.1174	0.40095	0.1413	0.05682	-0.62165	-0.14968
11169	-0.00106	-0.00599	0.18046	-0.21039	-0.20077	-0.86651	-0.27898
11170	0.09307	0.17795	0.07883	-0.00607	0.01996	-0.03542	0.08513
11171	-0.02241	-0.0428	0.09528	-0.03773	-0.02912	-0.25541	0.0588
11174	0.00808	0.28252	-0.07388	0.06459	-0.08072	0.37616	-0.04929
11176	0.03145	0.05189	0.00203	0.06545	0.12901	0.08574	0.02909
11177	0.05173	-0.22364	-0.39927	-0.83714	-1.02926	-1.62542	-0.38341
11179	0.07363	-0.30672	0.48463	0.40335	0.34997	1.01841	-0.41655
1117	0.05516	0.07053	0.22641	-0.02975	-0.04441	-0.01398	-0.18585
11180	-0.04551	0.13404	-0.20609	0.05295	0.05295	-0.04904	0.24449
11182	-0.0349	-0.04041	-0.07347	0.36621	0.48056	0.10275	0.45948
11183	-0.00928	0.02691	0.33881	0.32838	0.25701	0.05938	0.37965
11184	-0.07078	0.1503	0.0307	0.0352	-0.11389	0.12014	-0.2535
11186	-0.18762	-0.00404	-0.35351	-0.28629	-0.29571	-0.89075	-0.44637
11187	-0.30614	0.05854	-0.36592	0.00972	0.15376	0.27303	0.07516
11188	-0.22194	0.03923	0.02725	0.02325	0.09762	-0.13456	0.26119
11189	-0.17096	-0.04643	0.07292	0.14362	0.14116	0.07465	-0.1746
1118	0.11315	0.10069	0.03059	-0.07402	-0.03974	-0.21712	0.08784
11190	-0.18511	-0.01453	0.01392	0.15121	0.24376	0.06163	-0.13301
11193	0.02408	-0.10196	0.28128	0.08515	0.0013	0.26964	0.33021
11194	-0.09025	0.09475	0.01766	-0.09662	-0.00591	0.04419	-0.03404
11196	-0.07599	-0.06719	-0.24091	-0.45708	-0.44977	-0.81194	-0.35499
11198	-0.1023	-0.13507	0.39538	-0.19013	-0.27352	-0.42426	0.1838
11199	0.29799	-0.06751	0.12124	0.11285	-0.25308	0.10566	-0.09416
1119	-0.0655	0.15099	-0.16677	-0.08435	-0.2457	-0.35719	-0.04918
111	0.2172	-0.01227	0.08794	-0.29899	0.03783	0.06741	-0.14377
11201	0.00946	-0.15338	0.20724	0.26314	0.30331	1.13436	0.6694
11202	-0.05784	-0.02754	0.04883	0.06518	0.02133	0.01644	-0.22702
11212	-0.00084	-0.18488	-0.19651	-0.646	-0.75456	-0.83446	-0.26198
11214	0.05896	0.00497	0.01171	0.05741	0.13208	0.45663	0.20441
11215	0.00429	-0.12666	0.2992	0.17269	0.11447	0.28918	0.33118
11216	0.04944	-0.31223	0.06298	-0.14121	0.19607	0.00398	0.05725
11218	0.00088	-0.1069	0.17223	-0.07108	-0.08741	-0.46437	0.37597
11219	-0.008	-0.03607	-0.11056	0.0434	-0.02421	-0.26882	-0.28391
1121	0.13299	-0.04905	0.21335	0.13737	0.20694	0.41067	0.11934
11221	0.0135	0.00381	0.03017	0.28572	0.2352	1.09355	0.61606
11222	-0.01739	-0.08017	0.01865	-0.05594	-0.27248	-0.85346	-0.14887
11223	0.13971	0.02392	-0.11214	-0.0459	-0.13734	-0.6028	0.28179
11226	-0.01866	0.07886	0.05526	0.13669	0.09235	0.14834	0.07227
11227	0.0063	0.08437	0.01492	0.22194	0.16832	-0.11336	-0.00809
1122	-0.00515	-0.01806	0.41572	0.18075	0.27284	0.20976	0.58623
11230	0.08669	0.10885	-0.00733	0.08934	0.04851	0.12956	0.01782
11231	0.07838	-0.09774	0.06931	-0.30006	-0.32059	-0.67427	-0.03875
11232	-0.03992	0.06309	0.11268	0.0503	-0.13748	-0.12461	0.00928
11234	-0.03233	0.06019	0.2395	0.44576	0.45731	0.8017	0.78892
11235	0.01028	-0.29055	-0.80491	-1.2718	-1.56965	-1.80845	-0.91653
11236	0.22016	0.01943	0.19941	0.14623	0.23669	0.39055	0.20763
11237	-0.02542	0.07404	-0.04936	-0.19997	-0.05162	-0.24962	-0.40974
11238	0.23318	0.17086	0.05164	0.09617	0.08784	-0.02827	-0.06334
112399	0.13724	-0.11353	0.10171	-0.09496	0.01049	0.01549	-0.44563
1123	-0.00741	0.06515	0.4308	0.50643	0.59658	1.03458	0.74248
11240	0.02769	0.06616	0.0428	0.07448	0.0124	0.11423	-0.2092
11243	-0.18066	0.14716	0.03477	0.14695	-0.00345	-0.05235	-0.26515
11244	-0.20017	0.04391	-0.04712	-0.14536	-0.36228	-0.71701	0.36738
11245	0.36311	0.18271	0.15652	0.1704	-0.13191	0.34731	-0.04943
112479	0.08327	0.01624	0.11955	0.12733	0.15559	0.01617	0.06623
11247	0.00935	0.12232	0.06127	-0.02028	0.12941	0.08408	-0.00196
112483	0.03578	0.11998	0.06183	0.32247	0.37522	0.41255	0.38216
112487	0.02245	-0.14317	-0.01881	-0.1632	-0.21389	-0.4941	-0.08453
11248	-0.02134	0.08925	-0.00509	0.18473	0.14486	0.09795	-0.08877
1124	-0.06445	-0.08086	0.10962	-0.12751	0.01222	0.32847	0.14426
11250	-0.10719	0.08053	0.02714	-0.04217	-0.03843	0.05667	-0.1872
11251	-0.08638	-0.0191	0.04147	0.02003	0.45018	0.04013	0.13593
11252	-0.14643	0.10382	-0.09591	0.02343	0.20408	0.45047	0.26883
11253	-0.14138	0.07002	-0.10476	0.06496	0.206	0.13902	-0.04796
11254	0.30335	-0.73509	-1.38717	-1.05441	-0.64882	-2.76947	-2.7522
11255	0.07697	0.11032	0.04976	0.004	-0.01637	-0.03193	-0.26344
112574	0.02786	0.09647	-0.17352	-0.05869	-0.19537	-0.21233	0.00852
11257	0.03454	0.13134	0.04321	0.32574	0.31055	0.43243	0.29913
11258	0.0495	-0.05871	0.12859	0.18214	0.08569	0.04943	0.16975
11259	0.18869	-0.05094	0.21565	0.34769	0.53344	1.05475	0.05239
112609	-0.05385	0.01224	0.05762	-0.20726	-0.16123	0.06911	-0.4788
11260	0.01165	-0.09896	-0.04038	-0.20634	-0.36159	-0.81875	-0.53798
112611	0.14152	-0.04326	-0.04867	-0.2357	-0.24351	-0.28194	-0.42603
112616	-0.20071	-0.64237	-1.25665	-1.57302	-2.03146	-2.05268	-0.62142
11261	-0.04027	-0.15035	-0.14736	-0.33001	-0.54468	-0.64614	-0.40052
11262	0.04745	0.00913	0.0056	-0.23004	0.12536	0.36567	0.31314
11264	0.04218	0.09354	0.05446	0.01504	0.1017	0.03428	-0.14118
11266	0.05844	-0.0587	0.17155	0.15504	0.149	0.18678	0.39075
11267	-0.00432	0.0882	-0.0148	0.187	0.15219	0.03076	0.19959
112703	0.03725	0.01835	0.1673	0.18678	0.0042	-0.0168	-0.24671
11270	-0.05686	0.19135	0.06025	0.07297	0.0655	0.00526	-0.31794
112724	-0.03295	0.05956	-0.14924	-0.06287	-0.12873	-0.22755	-0.08131
11273	-0.06714	-0.05534	-0.12897	0.01304	0.23949	-0.24201	-0.00689
112752	0.07901	0.33088	-0.03801	0.01905	-0.03534	0.10131	0.00302
112755	0.05402	0.01455	0.03317	0.05879	0.18081	0.15992	0.14825
11275	0.20949	0.02067	0.55642	0.3719	0.19025	0.31139	0.52519
11276	0.05861	-0.02077	0.12191	0.038	-0.09401	-0.09258	0.04098
112770	-0.15883	0.09734	-0.09232	0.06451	0.13989	0.35374	-0.04794
11277	-0.02778	0.10689	0.02297	0.07693	0.05731	0.22488	-0.02589
11278	0.00658	0.0391	0.07323	-0.00053	0.02713	0.24202	-0.03688
112802	0.07891	-0.06903	0.17976	0.00654	-0.06349	0.10781	-0.15023
112812	-0.20588	-0.12693	-0.04531	0.25301	0.11619	0.11915	0.31043
112817	0.08641	0.13018	0.1408	0.16237	-0.09957	0.08008	0.58633
11282	-0.20675	0.03806	-0.24458	0.03471	0.06705	0.18974	-0.02669
112840	-0.15615	0.06738	0.26365	0.23459	0.21484	0.10724	0.1003
112849	0.11909	-0.0117	-0.35588	-0.71993	-1.11967	-2.42162	-0.79419
11284	-0.35659	0.21301	-0.08762	0.15403	0.23667	0.39085	-0.10772
112858	-0.02924	-0.01042	0.17561	0.03143	0.075	0.14095	0.06849
11285	-0.04275	-0.04426	-0.04981	0.15267	0.26304	0.14108	-0.1321
112869	0.04405	0.01474	0.08316	0.0752	-0.00171	-0.20736	-0.10876
1128	-0.03609	0.0396	0.0241	-0.02408	-0.01749	-0.11424	0.08026
112936	-0.03911	0.12707	-0.07461	0.14484	0.06141	0.13017	0.33216
112939	0.01045	0.06094	0.00965	0.03235	0.03463	0.03357	-0.28529
112942	0.22283	-0.08238	0.09928	0.04005	-0.17707	-0.13252	0.31996
112950	-0.05548	-0.10172	0.12057	0.05638	0.09826	0.16515	0.11222
112970	0.00117	0.1637	0.02275	0.2024	0.21542	0.01668	0.02971
1129	0.33625	0.17155	0.13435	0.09449	0.11344	0.05554	-0.33265
112	-0.10145	0.13085	-0.1079	0.07828	0.22833	0.30671	0.32276
113000	-0.12327	0.07588	0.01192	0.04416	0.12276	-0.30457	-0.2496
113026	-0.15787	0.16441	-0.23895	0.14491	0.17431	0.45687	0.21528
113091	0.12972	0.01223	-0.11154	0.0553	-0.01729	-0.02384	-0.16378
11309	-0.12605	-0.12305	-0.16137	-0.17434	-0.13022	0.16511	-0.08704
1130	-0.04212	0.00713	0.01791	0.00117	0.03684	0.09199	0.00163
113115	0.15709	-0.07319	0.30949	0.00282	-0.26811	-1.70402	-0.23163
11311	0.01785	0.01074	0.28466	0.31588	0.33215	0.57895	0.38257
113130	-0.05575	0.07645	-0.16196	-0.15766	-0.24079	-1.59115	-0.43594
11313	-0.55839	0.09855	-0.32982	0.20171	0.06134	0.21524	0.05557
113146	0.04446	-0.01833	-0.00076	-0.04202	-0.10977	-0.05049	-0.17824
11314	-0.02165	-0.06829	-0.12855	-0.01699	0.00693	0.0589	-0.07
11315	0.05562	0.00672	0.0157	0.05399	-0.02682	0.02213	0.06524
11316	-0.22845	0.13244	-0.10756	0.02704	0.07882	0.02325	-0.07891
113174	-0.00771	0.16619	0.11094	0.01602	-0.28773	-0.68409	-0.20086
113177	-0.25707	0.11142	0.02079	0.16378	0.12813	-0.15519	0.03681
113178	-0.45906	-0.06343	-0.26265	-0.32057	-0.08316	-0.64059	-0.01332
113179	-0.10923	0.12552	-0.13632	0.14894	0.12669	-0.3318	-0.15521
113189	-0.14149	0.12168	0.0457	0.25915	0.1671	0.01667	0.18548
11319	-0.00696	-0.10198	0.21046	0.16731	0.08039	-0.13333	-0.0051
1131	0.07706	0.10585	0.10519	0.02198	-0.04113	0.03805	-0.15995
113201	0.01392	-0.30344	-0.74933	-1.37559	-1.55156	-1.46895	-0.79515
11320	0.15291	0.08767	0.80875	0.80148	0.90386	0.48079	-0.09538
11321	-0.01814	0.10059	0.02327	0.09718	0.17472	0.35881	0.25401
113220	-0.1804	0.01626	-0.10263	0.02176	0.16439	0.24456	-0.35361
11322	-0.31656	0.14433	-0.14884	0.08761	0.18922	0.12352	-0.69222
113230	0.15705	0.26794	-0.08443	0.02792	0.2898	0.11946	0.15847
113235	-0.01273	0.07019	-0.15818	0.00245	0.15661	0.17455	0.1709
113246	-0.16778	0.09942	0.03783	0.22049	0.17806	0.07981	-0.43957
113251	-0.19114	-0.14924	0.07028	-0.21129	-0.01195	-0.1875	0.10726
11325	-0.08895	-0.05835	-0.07705	-0.36241	-0.12041	-0.26234	0.21667
113263	0.04716	0.11728	0.48457	0.5266	0.65656	1.22333	1.3548
11326	0.06538	0.00207	-0.02763	0.05888	0.07983	0.18416	-0.28081
113277	0.12382	-0.18815	-0.00677	0.00983	0.09361	0.05551	-0.10888
113278	-0.01877	-0.09538	0.00994	-0.02778	0.04353	0.0302	-0.10769
11329	-0.15216	0.06801	-0.01911	-0.00598	-0.03	-0.24621	0.46109
1132	0.08084	0.23724	-0.03606	-0.0246	-0.01715	0.08156	-0.38287
11330	-0.08702	0.04266	0.2136	-0.02301	0.02366	0.11844	-0.22184
11331	-0.06986	0.09784	-0.00532	0.11072	0.09787	-0.14063	-0.20862
11332	-0.00311	0.13065	0.05471	0.1997	0.21142	0.68451	0.51043
11334	-0.11728	0.01561	0.1009	0.29655	0.31502	0.26324	0.44132
11335	0.01658	-0.19067	0.09692	-0.11475	-0.18478	-0.56646	0.12461
11336	0.0674	0.05434	0.0485	0.16091	0.29563	0.47559	0.42153
11337	-0.08128	0.10935	-0.04209	0.12356	0.10686	0.22933	-0.00887
11338	-0.23816	0.03814	-0.09267	0.04331	0.04689	-0.28104	0.10789
11339	0.18726	-0.63801	-0.90835	-1.2234	-1.68239	-2.89696	-0.63409
1133	0.38644	0.04991	-0.11342	-0.07171	-0.192	0.29017	-0.03013
113402	0.07321	0.01011	0.16348	0.24119	0.23389	0.04099	-0.12632
11340	0.21194	0.0118	-0.04304	-0.1931	-0.55853	-1.5095	-0.33154
113419	-0.18541	0.07045	-0.45981	-0.52572	-0.61765	-0.8745	-0.39969
11342	-0.02231	-0.17881	0.05532	-0.04785	-0.21234	-0.02459	-0.45019
11343	0.08175	-0.09721	0.1289	0.04733	0.03264	0.06205	-0.20452
113444	0.02177	0.03088	-0.09696	-0.20436	-0.36953	-0.37832	-0.04695
11344	-0.05348	0.07444	0.01647	0.34502	0.40989	0.50151	-0.35001
113451	0.2093	0.30272	-0.00266	-0.04406	0.02736	0.05152	-0.22478
113452	0.32857	0.20612	0.12742	-0.00514	0.16425	-0.04336	-0.07096
11345	0.16504	0.1129	0.3292	0.50307	0.49337	0.94791	0.39572
11346	0.0621	-0.036	-0.01433	0.23495	0.09654	0.27359	0.22835
1134	-0.14447	0.06936	0.11458	-0.00049	-0.06362	0.06104	-0.08478
113510	0.01342	-0.00772	0.09052	0.19484	0.21029	0.25993	0.43571
1135	0.07465	0.03723	0.03533	-0.12621	-0.05222	0.11577	-0.30193
113612	0.0555	-0.10632	-0.16372	-0.20666	-0.20359	-0.10804	-0.06646
113622	0.18756	0.11215	0.12173	-0.03314	0.0475	0.0599	-0.08028
113655	-0.07439	-0.09832	-0.07091	0.11001	0.26026	0.50392	0.19313
113675	-0.18227	0.07364	0.04129	-0.04731	0.04496	0.33224	0.32868
113691	0.01986	0.05418	-0.26355	-0.05528	0.03175	0.08981	-0.3468
1136	0.0339	0.00593	0.03726	0.01404	-0.00961	0.09474	-0.23387
113730	0.09305	0.10131	-0.0071	0.06691	-0.12507	0.04684	-0.0293
113746	0.07644	0.15256	-0.03678	0.03413	0.12954	0.08016	-0.15295
113763	-0.27848	0.14324	-0.08361	0.20463	0.1235	-0.68335	0.21625
113791	0.05897	0.11437	-0.07162	0.14549	0.21385	0.33719	0.13972
113828	0.07675	0.05488	0.03027	0.11785	0.19103	-0.24663	-0.01284
113829	0.11614	0.04447	0.17683	0.21041	0.0653	0.13105	-0.18905
113878	-0.44367	0.14516	-0.12886	0.18378	0.13731	-0.20391	0.04
1138	0.10533	-0.1168	0.37398	0.10542	0.38186	-0.13628	0.77122
113	0.06044	0.02355	0.18143	0.01962	0.28487	0.34342	0.28037
114034	-0.06664	0.02111	-0.09354	-0.25881	0.02086	-0.72766	-0.00862
114036	0.08773	0.24114	0.15034	0.02391	-0.13407	0.12345	-0.1384
114043	0.11868	-0.09743	-0.07113	-0.02762	0.13399	0.08624	-0.02814
114044	-0.19376	-0.2547	0.10592	0.10657	-0.06829	0.38233	0.08925
114049	-0.03048	0.02235	0.15339	0.38028	0.24445	0.49122	0.46243
1140	0.01198	0.04995	0.00883	0.19669	0.26206	0.53628	-0.08131
114112	-0.07329	-0.06077	-0.00151	-0.1392	-0.05731	0.00767	0.03682
114131	0.00797	0.20444	0.01559	0.14955	0.12998	-0.06032	-0.30903
114134	0.08072	-0.18663	-0.03392	-0.02772	-0.1446	0.04991	-0.04532
1141	-0.02516	-0.07313	0.00022	0.10408	0.15933	0.02343	-0.1073
114294	0.03383	0.02053	0.10779	0.14876	0.11593	0.69817	0.06798
1142	0.03672	0.16574	0.17784	0.0512	0.02364	0.07764	-0.21517
114327	0.09299	0.15315	0.43644	0.22099	0.21306	0.52319	0.15946
114548	0.1425	0.07742	0.01469	0.01352	-0.07342	0.10207	0.01029
114569	0.15398	-0.11138	0.02408	-0.44381	-0.51063	-1.72771	-0.36726
114571	0.01702	0.07893	0.11953	0.30166	-0.06216	0.21622	0.27078
1145	0.04467	0.13776	-0.22648	0.02128	-0.06061	0.07706	-0.03631
114609	-0.04253	0.131	-0.10939	-0.0749	-0.00215	-0.01221	-0.13836
114659	-0.07522	-0.00719	0.08826	0.45064	0.50355	0.13986	-0.42803
1146	-0.13546	0.02171	0.30325	0.12022	0.06134	-0.08835	-0.20561
114757	-0.13286	0.08702	-0.01456	0.61941	1.14248	2.04721	1.08162
114770	0.01406	-0.06697	-0.16536	0.10589	0.12763	-0.48019	0.55065
114780	0.13889	0.06021	0.09654	0.13041	-0.01579	0.30839	0.12461
114781	0.14758	0.18267	-0.07342	0.19501	0.16229	0.43525	0.13316
114783	-0.02833	0.14216	0.04005	0.10175	0.30963	0.16445	0.06667
114785	-0.27837	-0.06101	-0.3248	-0.32854	-0.06807	-0.37165	-0.0366
114787	0.17689	0.10009	-0.07015	-0.08184	0.00406	-0.05774	0.01751
114789	-0.11405	0.18949	-0.23674	-0.01509	-0.00244	0.21778	0.43816
114790	-0.18656	0.09316	-0.10139	0.43179	0.49914	0.52598	0.10769
114791	0.08235	-0.27219	-0.06695	-0.17845	-0.17723	-0.29846	0.21973
114793	0.10923	-0.09258	-0.22865	-0.05058	0.18115	0.70411	0.27947
114794	0.0748	-0.00062	-0.10973	-0.04446	0.02991	-0.0847	-0.26244
114796	0.2328	0.05343	0.00175	0.28264	0.1351	-0.07512	-0.20847
114799	0.11021	-0.0002	0.05285	-0.07888	0.05786	0.44584	0.05857
1147	-0.01248	-0.32434	-0.01566	-0.5715	-0.77896	-1.52362	-0.31455
114800	0.03526	0.02027	-0.01241	0.06101	0.05661	-0.01478	-0.08171
114803	-0.05056	-0.20133	-0.01001	-0.28371	-0.0561	-0.12734	0.31131
114805	0.07212	0.05734	0.07395	-0.11605	-0.20744	-0.11535	-0.20318
114818	0.06713	0.25252	-0.00533	0.05743	0.01612	-0.09165	0.02773
114819	-0.05683	-0.04977	-0.04652	0.20726	0.11534	0.09756	-0.17076
114821	0.065	0.04562	0.2221	0.47155	0.38169	0.66736	0.79585
114822	0.09095	-0.05338	0.01079	0.26238	0.09129	-0.0784	-0.17966
114823	-0.14609	0.1399	-0.57246	-0.01455	0.31546	-0.131	0.2518
114825	-0.09339	-0.0402	0.13443	0.01003	-0.01278	0.04871	-0.00255
114826	0.16752	0.01553	0.08368	0.23492	0.03714	0.30646	0.13749
114836	0.03416	0.16374	0.00262	0.03222	0.02288	-0.05267	-0.13688
114879	0.14728	-0.02897	0.08194	0.00736	-0.02516	-0.05026	-0.10817
114881	6e-05	-0.02252	0.02232	0.15741	0.17494	0.21295	0.05009
114882	0.06361	-0.17314	0.17778	0.03861	-0.16207	0.21409	0.08266
114883	0.00117	-0.06188	-0.08232	-0.22251	-0.13393	-0.21678	-0.1558
114884	-0.04371	0.04396	-0.04246	-0.02554	-0.05258	0.26143	-0.33343
114885	-0.11243	-0.27266	-0.26525	-0.4185	-0.41176	-0.35402	0.15393
114897	0.01106	0.09041	0.04489	0.07878	0.09431	-0.01879	-0.21716
114899	-0.0321	0.03977	0.19697	0.01725	0.2589	0.06367	0.18853
114904	0.07318	0.16343	-0.07604	0.02412	0.05369	-0.02018	-0.14714
114907	0.06281	0.11598	0.10831	0.01192	0.11639	0.06131	-0.043
114908	0.06565	-0.24175	0.07011	-0.10027	-0.05725	0.11674	-0.00092
114915	0.08078	0.12022	-0.22572	0.02204	0.12963	-0.14776	-0.76665
114926	0.12429	-0.01552	0.14473	0.63916	0.26824	0.50775	-0.21765
114932	0.02623	-0.02956	0.06481	-0.00725	-0.03906	0.00179	0.33791
114960	0.19136	0.05771	0.03745	0.04172	0.23978	0.05605	-0.18232
114971	-0.00787	-0.06629	-0.0069	0.1041	0.00302	-0.30115	0.20299
114984	-0.07599	-0.03277	-0.08472	0.15657	0.18386	0.17848	-0.12738
114990	-0.42276	-0.29122	-0.24477	-0.06528	-0.11178	-1.07002	-0.7583
114991	0.07193	0.05839	-0.05825	0.01394	-0.07824	0.00598	-0.09045
1149	0.23564	0.02118	0.1664	0.08637	-0.14211	0.2023	-0.19173
114	0.07597	0.03127	0	0.045	-0.13278	-0.01793	-0.13695
115004	0.03045	0.01073	-0.07015	-0.07511	-0.23961	0.00629	-0.11987
115019	-0.16157	0.15446	0.0336	0.26778	-0.00541	0.13929	0.60223
115024	0.12349	-0.01222	0.14805	0.20481	0.31587	0.54145	0.55123
115098	0.01351	-0.02257	0.07646	0.07541	0.06928	-0.46231	-0.05857
115106	0.03097	-0.12563	0.23189	0.0961	-0.3363	-1.14835	-0.11807
115123	0.10799	0.01111	-0.00069	-0.06035	-0.19102	-0.1176	0.06289
115196	0.01086	-0.045	0.03143	-0.07322	0.09611	0.14061	0.04155
115201	0.16898	0.00993	-0.17359	0.08232	-0.11442	0.03117	0.13505
115209	0.03821	-0.23212	0.29532	0.08674	-0.00985	-0.30477	-0.11802
115265	0.09595	0.0715	0.14763	-0.14482	0.03245	0.21007	-0.21642
115273	-0.10414	0.41609	0.16698	-0.05342	-0.01524	0.09445	-1.93007
115286	0.08723	0.19811	0.07261	0.39615	0.50652	0.78819	0.28673
115290	-0.30313	0.01495	-0.43651	-0.36994	-0.51785	-0.607	-0.71175
115294	0.34103	-0.44578	0.45632	0.53174	0.47699	1.95535	0.85358
1152	-0.17419	0.01819	-0.02422	0.14569	0.52202	0.19389	0.2285
115352	0.10911	0.13347	0.03971	0.10202	-0.08915	0.22078	0.07224
115353	-0.03965	0.13725	0.14199	0.16814	0.05652	-0.36978	0.02322
115399	-0.08825	0.12604	0.0018	-0.07371	0.12745	0.13632	0.19131
1153	-0.04824	0.02509	-0.0444	0.15242	0.23015	0.82933	0.31468
115416	0.04109	0.09559	-0.03073	-0.07327	-0.28673	-0.71127	-0.11419
115426	0.15459	0.0181	0.13304	-0.05862	-0.03868	0.00678	0.14524
1154	0.12753	0.15536	-0.07994	0.04321	-0.00667	-0.19206	-0.26343
115509	-0.35126	0.23544	-0.02821	0.10456	0.17626	0.12828	0.39067
115548	0.18523	0.01706	0.26079	0.49571	0.716	0.52759	0.25904
115557	0.04176	0.05253	0.16728	0.02267	0.30199	0.28572	-0.01089
115572	0.16981	0.19937	-0.05765	-0.05339	-0.28177	-0.13385	-0.02743
115584	-0.08121	0.09155	-0.1593	0.10161	-0.21921	-0.82625	-0.1905
1155	-0.09162	0.09959	0.01816	0.15872	0.12945	0.20558	0.01286
115650	0.15356	0.09003	0.12856	-0.02358	0.36272	0.31911	-0.33628
115701	0.12656	0.23743	-0.04257	0.10193	0.09229	0.44796	0.11224
115703	0.14598	0.15789	0.01021	0.14415	0.07111	0.12949	-0.06819
115704	0.03893	-0.0872	0.0167	0.03471	0.05819	0.06083	0.00389
115708	-0.03923	0.06942	-0.13813	-0.00456	0.00066	-0.07006	-0.04927
115727	-0.01793	0.09528	0.00038	0.194	0.11675	0.06534	-0.08087
115749	0.05187	-0.20179	0.11041	-0.00865	-0.15274	0.06559	0.07348
115752	-0.20846	0.04711	0.09136	0.04452	0.11012	-0.08988	0.32568
115795	0.28266	-0.26252	0.14593	0.01431	-0.01264	0.16824	-0.02868
115811	0.1742	-0.26682	0.03204	0.49137	0.0232	0.10821	-0.15043
115817	-0.06802	0.04394	-0.27926	-0.41662	-0.67584	-0.80514	-0.62304
115825	0.03436	0.13409	-0.0231	0.0812	0.22476	0.17967	-0.17407
115861	0.12333	-0.05965	0.12064	0.14297	-0.08238	-0.14153	0.02017
1158	0.06098	0.08898	0.07369	0.1145	-0.04742	0.09835	-0.44672
115908	0.22641	0.02339	-0.33658	-0.68493	-1.50887	-0.71718	-1.82329
115939	-0.0028	-0.03236	-0.06405	0.05057	0.04509	-0.27199	0.04017
115948	-0.12495	0.07512	-0.07501	0.09908	0.25774	-0.14077	-0.1001
115950	-0.2495	0.00112	-0.18162	-0.11202	0.03318	0.05703	0.02069
115992	-0.65707	0.19034	-0.35107	-0.24996	-0.00056	-0.02218	0.14187
115	-0.17915	0.04624	-0.02123	0.0376	-0.02303	0.04537	0.23813
116028	0.03628	-0.0129	0.25772	0.21899	0.24901	-0.96539	-0.9678
116039	0.20606	-0.27473	0.02214	-0.1793	-0.1634	-0.22168	0.26757
116064	-0.35622	-0.57383	-0.75003	-1.19446	-1.49843	-1.62974	-0.30931
116068	0.14505	-0.8486	-1.26655	-1.24601	-1.02206	-0.97638	-0.6043
116071	0.14197	0.11022	-0.00062	0.01407	-0.03707	-0.03065	0.10121
116085	0.04511	-0.10217	0.02042	-0.14133	-0.04567	-0.11211	-0.35136
116092	0.09863	0.09453	0.02398	0.09337	0.18464	-0.07433	-0.05862
1160	0.11041	0.34265	0.08087	0.09171	0.21286	0.67083	-0.03179
116113	-0.09966	0.07713	-0.15871	0.03101	0.2812	0.10351	0.27874
116115	-0.14358	0.11869	-0.17479	0.03121	0.0513	-0.27873	0.19859
116138	-0.09475	-0.14543	0.07234	-0.04961	0.64685	0.30813	0.07884
116143	0.06612	0.01397	0.04606	0.08222	-0.00234	0.18529	0.32169
116151	-0.1213	0.02533	-0.06291	0.00873	0.13521	0.72937	0.03464
116173	-0.15992	-0.0473	0.16859	-0.0161	-0.03583	0.09628	-0.20197
1161	0.12453	-0.09837	0.1159	-0.01828	0.05424	-0.34607	-0.25459
116224	0.06074	-0.07089	0.38895	0.3688	0.36913	0.51582	0.37178
116225	-0.11499	0.14543	-0.18774	-0.13747	-0.45081	-1.02313	0.0016
116228	0.02954	0.01119	-0.26709	-0.34853	-0.44452	-0.47593	-0.21682
116236	-0.25594	0.12217	0.09113	0.35722	0.1612	0.2183	0.43713
116238	0.04604	-0.14846	0.02639	0.06843	-0.04358	-0.10917	0.02048
116254	0.01384	-0.00821	-0.071	-0.23925	-0.46833	-0.47246	-0.45986
116255	0.32164	0.25131	0.1061	0.04078	0.32461	0.40182	-0.1578
116349	0.10852	-0.21449	-0.22511	0.20531	0.28081	0.08166	0.11105
116362	0.07439	-0.00959	-0.24982	0.03018	-0.07903	-0.28132	-0.05034
116369	0.01993	0.03067	0.09705	0.05693	0.0053	0.13005	-0.16885
116372	0.25965	0.19459	0.02495	-0.00029	-0.04399	-0.07569	-0.06873
116412	-0.21036	0.11669	-0.10728	0.10447	-0.1205	-0.06324	-0.26361
116444	0.19321	0.41664	0.01924	-0.02155	0	-0.01461	-0.02766
116447	0.03932	0.14394	0.19042	0.45006	0.40857	-0.32891	-0.42738
116449	0.03596	0.12318	-0.00302	0.19117	0.02992	0.01216	0.02837
116461	-0.01621	-0.09626	0.09507	0.17475	0.137	0.03514	-0.25189
1164	0.03631	0.07537	0.10606	0.16338	0.159	-0.80222	-0.55346
116511	0.14857	-0.0962	0.06264	0.08167	-0.01993	0.11093	-0.08218
116519	-0.05178	0.08416	-0.08221	0.05424	0.13848	-0.14208	-0.07721
116535	-0.11568	0.12495	0.06399	-0.01181	0.05598	0.07439	-0.02724
116540	0.04833	0.11401	0.00121	0.24471	0.01375	0.59142	0.15213
116541	0.09962	0.0682	0.04264	0.13975	-0.16273	-0.32295	-0.18826
116729	-0.13496	0.13684	-0.13916	-0.21743	-0.26366	-0.16676	-0.17255
116828	0.03429	0.319	0.02411	0.20839	-0.15347	0.01236	-0.21068
116835	-0.01602	0.02959	0.0901	0.14541	0.09614	-0.24801	-0.05548
116840	-0.29617	0.19837	-0.12065	0.04181	0.17566	-0.12756	-0.10373
116841	0.06246	0.11113	0.01963	0.08109	0.24753	0.43594	0.27521
116842	-0.06417	0.0911	0.03444	-0.10735	-0.17199	-0.36924	-0.11279
116843	0.07364	-0.15508	-0.30046	-0.90378	-1.04465	-1.51488	-0.65237
116844	0.06762	-0.02953	-0.11774	0.11187	0.14364	-0.39518	-0.94927
116931	0.10691	0.16867	0.03974	0.11356	0.01911	0.30427	-0.27125
116933	0.17227	0.09799	0.07159	-0.07961	-0.08501	0.21769	-0.0818
116969	0.09176	0.08986	0.05073	0.13669	0.00936	0.27229	-0.24918
116983	-0.37801	0.11933	-0.4404	-0.11754	0.24908	-0.10934	0.34028
116984	0.16175	-0.3032	0.0196	-0.20747	-0.25472	-0.08207	-0.04958
116985	-0.33999	0.12259	-0.22136	0.03628	0.15766	0.11268	0.20123
116986	-0.01597	0.15251	0.02438	0.14344	0.08922	-0.0422	-0.18032
116987	-0.39505	0.02209	0.02909	0.28059	0.54914	1.0518	1.0841
116988	-0.19389	0.13872	-0.0244	0.09264	0.14038	0.30071	-0.10563
116	0.19868	0.00421	0.14321	-0.00549	-0.09418	-0.13092	0.12631
117143	-0.10755	-0.18075	0.03948	-0.19162	-0.10003	-0.18025	0.00407
117144	-0.16746	0.25967	-0.06733	-0.09904	-0.04397	0.14345	0.12517
117145	-0.01565	-0.07913	-0.07555	0.27445	-0.02099	0.1334	0.48059
117156	0.11485	0.24011	0.22852	0.22447	0.25514	0.08279	0.06013
117159	0.24256	0.00651	0.14133	0.3282	0.18624	-0.07485	0.02025
117166	0.01695	0.14018	-0.14888	0.08952	0.13198	-0.08631	-0.22846
117177	0.05557	0.08714	0.23181	0.26246	0.1686	0.37008	0.40083
117178	-0.00534	-0.00756	0.13407	-0.02787	-0.28008	-0.27932	0.15672
117194	-0.00328	0.12016	0.01449	-0.1459	0.1203	0.07575	-0.12117
117196	0.01645	0.04814	-0.0278	-0.01872	-0.03654	0.14925	-0.07659
117245	0.20072	0.15377	0.01491	0.16341	-0.04791	0.09923	-0.00582
117246	0.01071	0.15499	-0.12556	-0.02155	-0.00766	-0.36905	0.24973
117247	0.03015	-0.09164	0.07165	-0.09541	0.02129	0.12833	-0.10114
117248	0.24472	-0.02021	0.17299	-0.05626	-0.15203	0.18832	-0.04391
117283	-0.02524	-0.22416	0.27418	0.0519	0.15314	0.53105	0.66467
117285	-0.00074	0.24039	0.02252	0.0577	0.08457	0.26624	-0.14636
117286	0.06567	0.18863	-0.10473	0.04328	0.13757	0.13691	-0.21305
1173	-0.34337	0.03661	-0.14367	0.06253	0.18753	0.44421	0.27913
1174	0.10159	0.02944	-0.02896	0.23575	0.28819	0.62819	0.28808
117531	-0.02135	0.14958	-0.0353	-0.00016	-0.04949	-0.04137	-0.24535
117532	0.07708	0.09599	0.08457	-0.00504	0.24806	-0.02086	-0.04093
117579	-0.00416	0.07707	0.00541	0.15252	-0.07566	-0.12878	-0.28662
117583	0.0354	-0.01483	-0.01982	-0.05555	-0.07026	0.06708	-0.0635
1175	-0.034	0.0795	0.05788	0.15451	-0.00495	-0.35577	-0.42899
117852	0.08525	0.14056	0.02216	0.05548	0.0734	0.03621	-0.09594
1178	0.29507	0.10154	-0.01879	0.1237	0.06943	-0.02625	-0.24613
1179	0.20905	0.25006	0.13764	0.16895	-0.00335	0.09368	-0.17092
117	0.19626	0.05658	0.04956	0.23122	0.04424	0.14725	-0.2944
1180	-0.01933	0.2097	-0.20139	0.153	0.1863	-0.00378	-0.19452
1181	-0.23867	0.03125	-0.12069	-0.11167	-0.14899	-0.61797	0.00067
1182	-0.11011	-0.01658	0.18181	0.20435	0.38891	0.81516	0.24134
1183	0.03064	-0.00789	0.10834	0.08926	0.23655	0.4113	0.13326
118424	-0.13368	0.08373	-0.07064	0.02088	-0.0244	-0.20308	-0.02889
118426	-0.21171	-0.03051	0.19564	0.49892	0.2705	0.44037	0.24254
118429	0.13139	0.07756	-0.0682	-0.17542	-0.16573	-0.26813	-0.34874
118430	0.02856	0.09466	0.33635	0.176	-0.08887	0.64825	0.21808
118442	0.17855	0.1183	-0.0027	0.04735	-0.02638	0.2575	-0.0683
118460	-0.31914	-0.04889	0.07333	-0.0008	0.04783	-0.5276	-0.21549
118461	-0.09225	-0.19693	0.01298	-0.00472	0.04671	-0.06851	-0.07878
118471	-0.02542	-0.03954	0.00328	0.27432	0.2895	1.21617	0.66223
118472	-0.11094	0.10833	0.06844	0.23023	0.22687	-0.4198	-0.25445
118487	-0.01068	0.0949	0.13575	0.2039	0.10633	-0.03681	0.02744
1184	0.21177	-0.17757	0.39739	0.58193	0.65772	1.234	1.00581
1185	-0.20046	0.01981	0.23008	0.3272	0.6081	0.95381	0.89205
118672	0.10897	-0.02607	0.62763	0.68939	0.44597	1.40109	1.27834
1186	-0.17235	0.0549	-0.17764	0.05412	0.12023	0.1759	0.13026
118738	0.16919	-0.0059	0.1414	0.20272	0.14373	0.37695	0.37873
118788	0.09104	0.03012	0.15572	0.17258	0.35961	0.98271	0.61192
118812	0.03249	0.14916	0.21124	0.27905	0.34001	0.76448	0.63335
118813	-0.0276	-0.00627	-0.0957	0.26498	0.38666	0.47103	0.83435
118881	-0.06689	0.17659	-0.11208	0.08146	0.09926	0.2153	0.28305
1188	-0.01116	0.08219	-0.05757	0.0768	0.10031	0.06373	-0.12855
118924	-0.02853	-0.09494	0.06677	-0.00444	-0.00298	0.11552	0.07742
118932	0.07089	0.09568	-0.01702	-0.05532	-0.03555	-0.02923	-0.16083
118980	-0.01905	-0.03092	-0.32952	-0.20893	-0.45128	-0.78765	-0.16984
118987	-0.09565	-0.10903	0.43453	0.26724	0.20259	-0.19045	0.26036
118	-0.35466	0.03773	-0.10147	0.01057	0.21736	0.11091	0.1849
119032	-0.13689	0.08166	0.10439	0.37458	0.11641	0.98919	0.90271
1191	-0.14412	-0.05445	0.02071	0.24309	0.24712	0.60053	0.32772
1192	-0.05902	-0.01952	0.09009	0.05706	0.13682	0.03586	-0.44668
119391	0.1689	0.04576	0.243	0.40534	0.32812	1.34062	0.10517
119392	0.04671	0.15639	-0.02596	-0.39535	-0.25809	-0.64154	-0.32066
119395	0.11128	-0.00698	0.29803	-0.14396	0.21445	-0.19677	-0.17031
119467	0.23751	-0.06949	0.02339	0.08683	0.07756	1.29713	1.55322
119504	0.12781	0.12216	0.15179	0.39368	0.33273	0.496	0.38137
119559	0.02228	-0.04778	0.05868	0.02229	-0.17038	-0.53378	-0.23714
119587	0.11554	0.01417	0.03677	0.11616	0.04474	-0.11086	-0.19063
1195	0.1472	-0.0856	-0.29913	0.01588	-0.10405	0.46581	0.3203
1196	-0.25895	0.03674	0.21766	0.40447	0.5091	0.16608	0.19707
119710	0.11207	-0.36997	0.28569	0.18521	0.09687	0.80317	0.55412
1198	0.22823	-0.08331	-0.05694	0.01676	-0.04197	-0.23387	-0.91306
119	0.167	0.0093	0.10966	0.11022	0.06188	-0.09493	0.00948
120065	0.38105	0.09734	0.3358	0.0911	-0.137	-0.02582	-0.16929
120066	0.24423	0.15976	0.08896	0.04711	-0.16933	-0.10738	-0.29485
120071	-0.19272	0.13822	-0.19626	-0.08691	0.02168	-0.19445	-0.2858
1200	-0.37134	0.04959	-0.05621	-0.03318	0.27028	0.60243	0.14486
120103	0.14938	-0.03214	0.26282	0.34659	0.15388	0.2429	-0.22581
1201	-0.2175	0.22316	-0.02558	0.11781	0.28845	0.16416	0.08976
120224	0.05572	-0.13419	-0.08202	-0.17868	-0.14373	-0.20524	-0.62098
120227	0.01757	0.1219	0.03374	-0.04611	-0.06669	0.02346	-0.00722
120376	0.21108	0.03822	-0.05887	0.04132	0.2039	0.28966	-0.99815
1203	-0.04242	-0.18327	0.13128	0.02704	-0.09785	-0.03657	0.20158
120400	0.24146	0.26321	-0.03891	0.06215	-0.0675	0.03705	-0.18666
120425	0.53395	0.19663	0.01326	-0.04645	0.08687	0.37699	0.27668
120526	0.10937	-0.43656	-0.49557	-0.596	-0.63494	-0.35425	-0.20286
1207	0.08232	0.06342	0.0532	-0.04998	-0.16309	-0.67903	-0.55294
1208	-0.08253	0.01205	-0.00545	0.2758	0.01165	-0.00935	-0.12956
120935	0.19962	0.12629	-0.12826	0.1452	0.12079	-0.05966	-0.12232
1209	-0.401	0.3009	-0.2687	0.08656	0.15051	-0.2712	0.04602
120	-0.04889	-0.16484	0.06095	-0.14871	-0.28715	-0.41886	-0.01822
121053	0.09858	0.15704	0.02544	0.30738	0.19454	0.10484	-0.06439
1211	0.00316	0.06685	0.01496	0.21453	0.11124	0.16684	0.07136
121227	0.09599	-0.27759	-0.11885	-0.63383	-0.85004	-1.01804	-0.89901
121260	-0.10004	-0.17388	-0.20696	-0.48047	-0.4313	-0.44523	-0.23721
121268	0.01162	0.01945	0.11532	0.15834	0.14977	0.04267	-0.31591
121274	0.11799	0.12272	0.1696	0.4448	0.65818	1.37758	0.60719
1212	-0.0691	0.21993	-0.00105	0.23255	0.09828	0.63437	0.36084
121340	0.00442	0.17193	-0.03191	0.13936	0.1037	0.05769	-0.40962
121355	0.18841	0.11182	-0.01516	0.02259	0.07415	-0.01254	-0.28547
121391	0.25046	-0.02974	-0.01339	-0.00197	-0.0841	0.14976	-0.14552
1213	0.03452	-0.04028	0.05834	0.03988	0.07372	0.03993	0.33211
121441	-0.02899	-0.01799	0.08705	-0.22493	-0.132	-0.44971	-0.29296
121457	-0.07082	-0.17951	-0.23063	-0.22149	-0.18072	-1.08268	-0.50435
121506	0.12243	0.05874	0.1509	0.34424	0.46471	1.75937	2.56541
121512	0.07936	-0.16628	0.07945	-0.0318	-0.55685	-0.00216	-0.06653
121536	0.08421	-0.04579	0.01382	-0.05256	-0.03236	-0.22387	0.02005
121551	-0.05748	-0.16225	-0.15159	-0.02273	-0.06438	1.08897	0.93291
121642	0.13589	-0.05206	0.15644	0.04305	-0.13508	-0.28245	-0.03817
121643	0.07184	0.05522	-0.00768	0.07008	0.03098	-0.05731	-0.15844
121665	-0.0517	0.00956	0.00672	0.16804	0.17629	0.41286	0.31372
121793	-0.03616	-0.00993	-0.12409	-0.05175	-0.04795	0.01313	-0.1498
121952	0.05475	-0.23084	0.08697	-0.1318	0.13076	0.28546	-0.07052
122258	-0.04106	-0.20513	-0.11594	0.10179	-0.19468	0.04434	-0.32023
122416	-0.08024	0.0582	0.13698	0.02254	0.05848	0.02474	-0.02388
122509	0.08193	0.37059	-0.096	-0.07646	0.03668	-0.02754	0.12887
122525	0.05281	-0.05887	0.21739	0.27133	0.29637	0.68552	-0.23146
122553	0.0289	-0.10242	0.17882	0.03446	0.29056	0.75034	0.53545
122616	-0.00109	0.20395	0.06727	-0.06046	-0.06006	-0.04953	-0.11259
122622	0.10138	0.06198	-0.12515	-0.02747	0.01376	0.28722	-0.56492
122704	0.01852	0.17077	-0.14197	0.2849	0.16217	-0.05083	-0.2259
122769	0.04606	0.07019	0.09476	-0.03613	-0.19743	-1.66167	0.18587
122786	0.10073	-0.00842	-0.02296	-0.06676	0.01344	-0.08638	-0.18715
122809	0.2164	-0.01837	0.32297	0.53009	0.33335	0.19482	0.33333
122830	0.20704	0.02631	0.02446	0.00793	0.1645	0.35399	0.44698
122876	-0.25131	-0.08097	-0.13517	-0.1656	-0.18407	-0.17102	-0.13237
122945	-0.05988	0.02148	-0.05845	0.07697	0.01725	0.04805	-0.06535
122953	0.11813	-0.04708	-0.01187	0.00587	0.03793	0.03591	-0.30294
122961	0.02693	-0.30992	-0.62892	-0.85426	-0.96638	-1.16449	-0.78499
123016	0.10279	-0.35068	-0.78339	-0.87993	-0.93854	-1.01662	-0.60002
123096	-0.11734	-0.07322	-0.00793	0.11252	0.1715	0.21229	0.15391
123099	0.26212	0.17123	0.05091	-0.07297	-0.08813	-0.15947	-0.20205
1230	0.01151	0.08008	0.11477	0.07805	0.09842	0.0778	0.01644
123169	-0.07352	-0.13944	0.25441	0.21809	0.2101	0.13588	-0.31523
123207	-0.13292	-0.2109	0.11545	0.29079	-0.14053	0.44063	1.06267
123228	-0.02171	-0.13743	0.13638	0.08221	0.1112	0.29642	-0.07245
123263	-0.14312	-0.1563	0.22462	0.34293	0.10588	0.16329	0.43844
123264	0.13029	0.01883	-0.10278	-0.31498	-0.16516	-0.91767	0.36423
123283	0.05625	-0.11145	-0.20914	-0.08904	0.01342	-0.12485	0.07276
1232	0.14738	-0.07746	-0.14035	-0.04759	-0.09356	0.18646	-0.33515
123355	0.00506	-0.03219	0.04314	-0.04074	0.06773	-0.02256	-0.36932
1233	0.05585	0.02808	-0.00335	-0.03322	0.1344	-0.01234	-0.02383
1234	-0.01815	0.08748	0.07559	-0.01654	-0.12304	0.08629	-0.20136
123591	-0.0215	0.00525	-0.095	0.02687	0.01813	-0.07597	-0.29158
1235	-0.16537	-0.05992	0.53768	0.39598	0.59866	0.53819	1.29156
123606	-0.17933	0.1119	0.04641	0.12876	0.08382	0.14149	0.1841
[truncated: 13,445 more rows]
